# Supplementary material for: Breathable, wearable skin analyzer for reliable long-term monitoring of skin barrier function and individual environmental health impacts
Source: Nat Commun. 2025 Oct 15;16:9149. doi: 10.1038/s41467-025-64207-2 (PMC12528383; doi:10.1038/s41467-025-64207-2)
Supplement: Supplementary file 7 — Source data [file 41467_2025_64207_MOESM7_ESM.xlsx]

## Sheet: fig 2d
	Differenctial temperature (ΔT)
Skin hydration (%)	Epidermis	Dermis
0	8.18	10.07
10	8.08	9.88
20	7.99	9.7
30	7.91	9.53
40	7.84	9.36
50	7.76	9.2
60	7.69	9.05
70	7.62	8.89
80	7.56	8.75
90	7.51	8.61
100	7.45	8.48

## Sheet: fig 2f,g
Time(sec)	Humidity (%)
0	22.401
0.14	22.41
0.233	22.386
0.327	22.346
0.421	22.357
0.561	22.355
0.654	22.342
0.747	22.321
0.841	22.368
0.981	22.302
1.075	22.332
1.169	22.323
1.261	22.338
1.4	22.328
1.493	22.359
1.587	22.388
1.68	22.452
1.82	22.47
1.913	22.475
2.006	22.536
2.147	22.464
2.242	22.538
2.336	22.573
2.429	22.584
2.569	22.737
2.662	22.676
2.755	22.748
2.849	22.756
2.991	22.763
3.084	22.916
3.178	22.908
3.271	22.99
3.411	23.034
3.505	23.028
3.599	23.17
3.692	23.217
3.832	23.223
3.925	23.362
4.019	23.404
4.112	23.45
4.252	23.467
4.345	23.538
4.44	23.591
4.535	23.637
4.675	23.681
4.769	23.763
4.862	23.791
4.956	23.86
5.096	23.91
5.191	23.969
5.284	23.99
5.378	24.091
5.517	24.144
5.611	24.194
5.706	24.245
5.799	24.268
5.94	24.323
6.033	24.333
6.127	24.432
6.22	24.499
6.36	24.524
6.453	24.583
6.546	24.606
6.64	24.703
6.781	24.674
6.875	24.735
6.97	24.84
7.063	24.898
7.203	24.905
7.297	24.932
7.392	24.991
7.486	25.018
7.625	25.075
7.719	25.107
7.814	25.132
7.908	25.239
8.047	25.22
8.14	25.31
8.233	25.306
8.374	25.365
8.467	25.43
8.561	25.529
8.654	25.474
8.795	25.529
8.889	25.596
8.983	25.645
9.077	25.67
9.172	25.678
9.312	25.689
9.407	25.739
9.5	25.813
9.593	25.844
9.733	25.882
9.827	25.886
9.919	25.998
10.06	25.996
10.153	26.088
10.247	26.031
10.341	26.071
10.481	26.078
10.575	26.082
10.669	26.2
10.763	26.258
10.904	26.258
10.998	26.248
11.091	26.311
11.184	26.372
11.325	26.393
11.417	26.422
11.511	26.458
11.605	26.519
11.747	26.532
11.841	26.523
11.935	26.559
12.029	26.641
12.124	26.641
12.266	26.748
12.36	26.78
12.453	26.704
12.547	26.734
12.687	26.839
12.78	26.773
12.875	26.792
12.968	26.83
13.108	26.851
13.202	26.939
13.294	26.929
13.435	27.009
13.529	27.032
13.623	27.066
13.717	27.024
13.813	27.057
13.952	27.091
14.046	27.154
14.139	27.171
14.279	27.183
14.372	27.238
14.467	27.223
14.561	27.278
14.702	27.282
14.797	27.297
14.891	27.316
14.985	27.4
15.079	27.366
15.219	27.408
15.312	27.482
15.406	27.421
15.499	27.528
15.639	27.503
15.732	27.539
15.826	27.595
15.966	27.612
16.06	27.646
16.155	27.623
16.248	27.646
16.388	27.701
16.481	27.713
16.575	27.713
16.669	27.755
16.808	27.703
16.901	27.761
16.996	27.743
17.089	27.822
17.231	27.885
17.324	27.839
17.419	27.862
17.512	27.833
17.651	27.934
17.743	27.881
17.837	27.946
17.931	27.976
18.071	27.993
18.163	28.037
18.257	27.989
18.349	28.037
18.491	28.041
18.584	28.102
18.678	28.104
18.818	28.079
18.911	28.152
19.004	28.142
19.098	28.182
19.238	28.232
19.332	28.27
19.425	28.257
19.52	28.276
19.661	28.291
19.755	28.348
19.849	28.323
19.943	28.356
20.082	28.407
20.176	28.419
20.271	28.405
20.365	28.453
20.459	28.411
20.6	28.434
20.694	28.443
20.788	28.535
20.928	28.577
21.021	28.535
21.114	28.585
21.208	28.562
21.347	28.522
21.441	28.676
21.534	28.56
21.627	28.649
21.767	28.663
21.861	28.697
21.955	28.682
22.047	28.686
22.188	28.73
22.282	28.676
22.375	28.754
22.468	28.819
22.609	28.766
22.702	28.779
22.796	28.869
22.889	28.806
23.03	28.831
23.123	28.842
23.218	28.886
23.311	28.85
23.453	28.922
23.547	28.913
23.641	28.928
23.735	29.01
23.875	28.989
23.968	29
24.061	29.039
24.154	29.071
24.295	29.04
24.389	29.149
24.483	29.132
24.577	29.09
24.716	29.159
24.81	29.105
24.904	29.199
24.997	29.163
25.137	29.138
25.231	29.193
25.325	29.235
25.419	29.243
25.56	29.222
25.653	29.258
25.746	29.262
25.84	29.3
25.981	29.245
26.074	29.18
26.168	29.147
26.261	29.183
26.403	29.216
26.496	29.119
26.59	29.172
26.685	29.168
26.824	28.991
26.917	29.025
27.011	28.989
27.105	28.92
27.246	28.895
27.339	28.907
27.433	28.8
27.527	28.775
27.667	28.741
27.761	28.644
27.854	28.653
27.948	28.657
28.088	28.59
28.182	28.567
28.275	28.461
28.368	28.44
28.508	28.361
28.601	28.339
28.695	28.266
28.836	28.287
28.93	28.152
29.023	28.115
29.117	28.075
29.212	27.957
29.353	27.906
29.447	27.837
29.539	27.736
29.68	27.684
29.773	27.587
29.868	27.551
29.962	27.469
30.103	27.429
30.195	27.387
30.289	27.297
30.383	27.181
30.525	27.103
30.62	27.095
30.713	27.026
30.806	26.944
30.947	26.918
31.041	26.834
31.135	26.773
31.23	26.691
31.371	26.675
31.466	26.603
31.559	26.603
31.654	26.532
31.747	26.481
31.887	26.387
31.979	26.353
32.072	26.242
32.214	26.261
32.307	26.116
32.401	26.029
32.495	25.92
32.635	25.836
32.729	25.708
32.822	25.601
32.916	25.476
33.057	25.342
33.149	25.273
33.245	25.075
33.338	25.004
33.48	24.896
33.574	24.848
33.668	24.686
33.761	24.596
33.9	24.482
33.994	24.444
34.088	24.283
34.181	24.198
34.321	24.116
34.414	24.013
34.506	23.952
34.6	23.868
34.74	23.776
34.833	23.719
34.927	23.603
35.02	23.576
35.161	23.45
35.254	23.355
35.346	23.286
35.44	23.295
35.58	23.238
35.673	23.187
35.767	23.063
35.86	23.044
36	22.922
36.093	22.887
36.187	22.819
36.326	22.723
36.42	22.681
36.514	22.628
36.608	22.55
36.747	22.571
36.841	22.513

## Sheet: fig 2h
0mm
Time	Humidity		Time	Humidity		Time	Humidity			Average	Error
0	38.247		0	37.774		0.847	37.555		del H		0.287353
2.635	39.338		32.018	50.085		2.537	38.671
31.772	45.873		96.841	37.978		32.553	48.021
73.45	39.363					73.423	38.657
VT	41.678		VT	64.823		VT	40.87		VT	49.1237	11.106
1mm
Time	Humidity		Time	Humidity		Time	Humidity			Average	Error
0	28.291		0	28.508		0	28.251		del H		0.334101
31.87	48.61		26.351	48.7		31.917	45.787
57.54	28.312		51.629	29.533		57.741	28.464
VT	25.67		VT	25.278		VT	25.824		VT	25.5907	0.229854
5mm
Time	Humidity		Time	Humidity		Time	Humidity			Average	Error
0	27.11		0	26.578		0	26.95		del H		0.346111
32.003	44.32		31.401	42.861		32.11	42.865
56.875	27.434		56.903	26.994		57.765	27.091
VT	24.872		VT	25.502		VT	25.655		VT	25.343	0.338854

## Sheet: fig 2i
Time	del H
0	0
0.1	-0.15776
0.2	0.03944
0.3	-0.11832
0.4	-0.15776
0.5	0
0.6	-0.03944
0.7	-0.03944
0.8	-0.19326
0.9	-0.19326
1	-0.19326
1.1	-0.07888
1.2	-0.07888
1.3	-0.27608
1.4	-0.07888
1.5	-0.07888
1.6	-0.03944
1.7	-0.15776
1.8	-0.03944
1.9	-0.11832
2	-0.07888
2.1	0.07888
2.2	-0.11832
2.3	0.03944
2.4	-0.23664
2.5	-0.19326
2.6	-0.19326
2.7	-0.03944
2.8	-0.11832
2.9	-0.19326
3	-0.19326
3.1	-0.03944
3.2	-0.11832
3.3	-0.19326
3.4	-0.07888
3.5	-0.23664
3.6	-0.19326
3.7	-0.19326
3.8	-0.19326
3.9	-0.19326
4	-0.11832
4.1	-0.19326
4.2	-0.23664
4.3	-0.19326
4.4	-0.11832
4.5	-0.19326
4.6	-0.23664
4.7	-0.15776
4.8	-0.23664
4.9	-0.23664
5	-0.23664
5.1	-0.19326
5.2	-0.19326
5.3	-0.19326
5.4	-0.19326
5.5	-0.11832
5.6	-0.19326
5.7	-0.31158
5.8	-0.15776
5.9	-0.11832
6	-0.19326
6.1	-0.03944
6.2	-0.03944
6.3	-0.07888
6.4	-0.07888
6.5	-0.03944
6.6	-0.15776
6.7	-0.19326
6.8	-0.15776
6.9	0.03944
7	-0.15776
7.1	0.15776
7.2	0.03944
7.3	0.15776
7.4	0.07888
7.5	0.27608
7.6	0.11832
7.7	0.1972
7.8	0.11832
7.9	0.23664
8	0.1972
8.1	0.03944
8.2	0.03944
8.3	0.07888
8.4	-0.03944
8.5	0
8.6	-0.07888
8.7	0.11832
8.8	0.11832
8.9	0.11832
9	0.1972
9.1	0.1972
9.2	0.15776
9.3	0.23664
9.4	0.43385
9.5	0.47329
9.6	0.47329
9.7	0.43385
9.8	0.47329
9.9	0.39046
10	0.54823
10.1	0.50878
10.2	0.66655
10.3	0.59161
10.4	0.70599
10.5	0.70599
10.6	0.62711
10.7	0.78487
10.8	0.90319
10.9	0.70599
11	0.90319
11.1	0.86375
11.2	0.86375
11.3	0.94263
11.4	0.94263
11.5	1.13984
11.6	1.06095
11.7	1.10039
11.8	1.17533
11.9	0.94263
12	0.94263
12.1	0.94263
12.2	0.94263
12.3	1.06095
12.4	1.37648
12.5	1.25816
12.6	1.5303
12.7	1.5303
12.8	1.37648
12.9	1.5303
13	1.57368
13.1	1.68806
13.2	1.64862
13.3	1.7275
13.4	1.64862
13.5	1.84582
13.6	1.80638
13.7	1.88526
13.8	1.80638
13.9	1.9247
14	1.76694
14.1	1.64862
14.2	1.96414
14.3	1.88526
14.4	2.04303
14.5	2.12191
14.6	2.24023
14.7	2.20079
14.8	2.24023
14.9	2.20079
15	2.43349
15.1	2.43349
15.2	2.1574
15.3	2.39405
15.4	2.24023
15.5	2.24023
15.6	2.39405
15.7	2.35855
15.8	2.39405
15.9	2.51237
16	2.51237
16.1	2.63069
16.2	2.47293
16.3	2.59125
16.4	2.74901
16.5	2.8279
16.6	2.86734
16.7	2.86734
16.8	2.78845
16.9	3.0251
17	2.98566
17.1	3.14342
17.2	3.0606
17.3	3.34062
17.4	3.0606
17.5	3.17892
17.6	3.2223
17.7	3.41556
17.8	3.57332
17.9	3.37612
18	3.41556
18.1	3.57332
18.2	3.69165
18.3	3.69165
18.4	3.73109
18.5	3.61276
18.6	3.96773
18.7	3.92435
18.8	3.96773
18.9	4.27931
19	4.20437
19.1	4.00717
19.2	3.88885
19.3	4.20437
19.4	4.71316
19.5	4.71316
19.6	4.71316
19.7	4.83148
19.8	4.67372
19.9	4.59484
20	4.98924
20.1	4.91036
20.2	4.98924
20.3	5.1825
20.4	5.30082
20.5	5.37971
20.6	5.37971
20.7	5.26138
20.8	5.49803
20.9	5.41915
21	5.57691
21.1	5.77411
21.2	5.92793
21.3	5.89243
21.4	5.97132
21.5	5.80961
21.6	6.00681
21.7	6.00681
21.8	6.12513
21.9	6.12513
22	6.44066
22.1	6.40122
22.2	6.51954
22.3	6.40122
22.4	6.55898
22.5	6.51954
22.6	6.63786
22.7	6.6773
22.8	6.83112
22.9	6.87451
23	6.91
23.1	6.91
23.2	7.02833
23.3	7.10721
23.4	7.02833
23.5	7.26497
23.6	7.30441
23.7	7.30441
23.8	7.45823
23.9	7.38329
24	7.50161
24.1	7.50161
24.2	7.54105
24.3	7.50161
24.4	7.77375
24.5	7.77375
24.6	7.89208
24.7	7.73826
24.8	7.89208
24.9	8.04984
25	8.16816
25.1	8.0104
25.2	8.12872
25.3	8.44425
25.4	8.4048
25.5	8.24704
25.6	8.4048
25.7	8.28648
25.8	8.32592
25.9	8.32592
26	8.44425
26.1	8.55862
26.2	8.52313
26.3	8.83471
26.4	8.83471
26.5	8.75583
26.6	8.67695
26.7	8.64145
26.8	8.91359
26.9	8.91359
27	8.87415
27.1	8.91359
27.2	8.95303
27.3	8.87415
27.4	8.99247
27.5	8.95303
27.6	9.15023
27.7	9.07135
27.8	9.22911
27.9	9.26856
28	9.26856
28.1	9.34349
28.2	9.65902
28.3	9.308
28.4	9.18967
28.5	9.26856
28.6	9.34349
28.7	9.308
28.8	9.46181
28.9	9.62352
29	9.62352
29.1	9.62352
29.2	9.62352
29.3	9.5052
29.4	9.58014
29.5	9.58014
29.6	9.77734
29.7	9.77734
29.8	9.69846
29.9	9.62352
30	9.9351
30.1	10.014
30.2	9.9351
30.3	9.89566
30.4	9.89566
30.5	9.97454
30.6	9.85622
30.7	9.85622
30.8	9.9351
30.9	10.0534
31	10.1717
31.1	10.1717
31.2	10.1717
31.3	10.0929
31.4	10.0929
31.5	10.1717
31.6	10.1323
31.7	10.2506
31.8	10.2901
31.9	10.1717
32	10.4873
32.1	10.3689
32.2	10.3689
32.3	10.4439
32.4	10.3256
32.5	10.4873
32.6	10.3689
32.7	10.3689
32.8	10.5228
32.9	10.3256
33	10.7594
33.1	10.72
33.2	10.7594
33.3	10.7594
33.4	10.5622
33.5	10.6411
33.6	10.5622
33.7	10.6016
33.8	10.5228
33.9	10.72
34	10.7594
34.1	10.8777
34.2	10.7988
34.3	10.7988
34.4	10.8383
34.5	10.7988
34.6	10.8383
34.7	10.7988
34.8	10.9172
34.9	10.9172
35	10.9172
35.1	10.9172
35.2	10.8777
35.3	10.9961
35.4	10.9961
35.5	10.9961
35.6	11.0749
35.7	11.0749
35.8	10.9961
35.9	11.0749
36	11.1144
36.1	11.0749
36.2	11.1538
36.3	11.0749
36.4	11.2288
36.5	11.1933
36.6	11.2721
36.7	11.2288
36.8	11.2721
36.9	11.1538
37	11.1538
37.1	11.3471
37.2	11.2721
37.3	11.2721
37.4	11.3471
37.5	11.3471
37.6	11.3076
37.7	11.3076
37.8	11.3905
37.9	11.3471
38	11.3905
38.1	11.3076
38.2	11.3076
38.3	11.4654
38.4	11.4654
38.5	11.3905
38.6	11.426
38.7	11.3905
38.8	11.3471
38.9	11.3471
39	11.5443
39.1	11.5837
39.2	11.4654
39.3	11.5443
39.4	11.5837
39.5	11.5048
39.6	11.5443
39.7	11.5837
39.8	11.4654
39.9	11.6232
40	11.5443
40.1	11.5837
40.2	11.5443
40.3	11.6232
40.4	11.4654
40.5	11.6232
40.6	11.702
40.7	11.6626
40.8	11.8993
40.9	11.8598
41	11.8993
41.1	11.8598
41.2	11.7809
41.3	11.8598
41.4	11.9387
41.5	11.8204
41.6	11.6626
41.7	11.702
41.8	11.7809
41.9	11.8598
42	11.8993
42.1	11.8993
42.2	12.0176
42.3	12.057
42.4	11.8993
42.5	12.0176
42.6	11.8598
42.7	11.8993
42.8	11.9387
42.9	11.8598
43	11.8993
43.1	11.8598
43.2	11.7809
43.3	12.1359
43.4	11.8993
43.5	11.8993
43.6	11.8993
43.7	11.8993
43.8	11.7809
43.9	11.7809
44	11.8598
44.1	11.8598
44.2	11.7415
44.3	11.8204
44.4	11.7415
44.5	12.057
44.6	11.9742
44.7	12.0176
44.8	12.057
44.9	12.1359
45	12.0925
45.1	12.0925
45.2	12.0176
45.3	12.057
45.4	11.9387
45.5	12.057
45.6	12.0925
45.7	12.0925
45.8	12.2108
45.9	12.1359
46	12.0925
46.1	12.057
46.2	12.057
46.3	12.0176
46.4	12.1753
46.5	12.2108
46.6	12.2542
46.7	12.2108
46.8	12.1753
46.9	12.1359
47	12.4475
47.1	12.4475
47.2	12.4475
47.3	12.4475
47.4	12.5264
47.5	12.4869
47.6	12.2108
47.7	12.2542
47.8	12.3292
47.9	12.3292
48	12.2542
48.1	12.3292
48.2	12.408
48.3	12.408
48.4	12.2108
48.5	12.2542
48.6	12.2897
48.7	12.2542
48.8	12.6052
48.9	12.6052
49	12.6052
49.1	12.5658
49.2	12.3725
49.3	12.6052
49.4	12.4475
49.5	12.5658
49.6	12.6052
49.7	12.5264
49.8	12.5658
49.9	12.2542
50	12.3725
50.1	12.6052
50.2	12.5264
50.3	12.3725
50.4	12.408
50.5	12.408
50.6	12.3292
50.7	12.5264
50.8	12.4869
50.9	12.4475
51	12.4869
51.1	12.4475
51.2	12.4475
51.3	12.3292
51.4	12.4475
51.5	12.3725
51.6	12.408
51.7	12.408
51.8	12.3292
51.9	12.3725
52	12.408
52.1	12.5264
52.2	12.5264
52.3	12.5658
52.4	12.5658
52.5	12.4869
52.6	12.3725
52.7	12.6052
52.8	12.4475
52.9	12.4869
53	12.4475
53.1	12.5264
53.2	12.408
53.3	12.408
53.4	12.3292
53.5	12.408
53.6	12.408
53.7	12.3292
53.8	12.5658
53.9	12.2897
54	12.5264
54.1	12.2897
54.2	12.1753
54.3	12.0925
54.4	12.0176
54.5	12.057
54.6	11.8598
54.7	11.9742
54.8	11.6626
54.9	11.8598
55	11.5837
55.1	11.5443
55.2	11.2288
55.3	11.3076
55.4	11.2288
55.5	11.1538
55.6	10.8383
55.7	10.7594
55.8	10.72
55.9	10.5622
56	10.5622
56.1	10.2901
56.2	10.2112
56.3	10.0929
56.4	9.89566
56.5	9.7379
56.6	9.65902
56.7	9.308
56.8	9.65902
56.9	9.18967
57	8.99247
57.1	8.87415
57.2	8.99247
57.3	8.75583
57.4	8.48369
57.5	8.36536
57.6	8.32592
57.7	8.32592
57.8	8.2076
57.9	7.97096
58	7.69487
58.1	7.61994
58.2	7.61994
58.3	7.45823
58.4	7.26497
58.5	7.22553
58.6	7.14665
58.7	6.83112
58.8	6.83112
58.9	6.6773
59	6.55898
59.1	6.51954
59.2	6.4801
59.3	6.40122
59.4	6.08964
59.5	6.00681
59.6	5.85299
59.7	5.80961
59.8	5.80961
59.9	5.97132
60	5.53747
60.1	5.37971
60.2	5.49803
60.3	5.26138
60.4	5.34027
60.5	5.34027
60.6	5.26138
60.7	5.1825
60.8	5.02474
60.9	5.02474
61	4.91036
61.1	4.71316
61.2	4.59484
61.3	4.67372
61.4	4.7526
61.5	4.67372
61.6	4.5554
61.7	4.47651
61.8	4.04267
61.9	4.31875
62	3.92435
62.1	4.00717
62.2	4.20437
62.3	3.88885
62.4	3.73109
62.5	3.84941
62.6	3.84941
62.7	3.96773
62.8	3.96773
62.9	3.73109
63	3.69165
63.1	3.73109
63.2	3.65221
63.3	3.73109
63.4	3.73109
63.5	3.49444
63.6	3.37612
63.7	3.41556
63.8	3.49444
63.9	3.49444
64	3.34062
64.1	3.17892
64.2	3.29724
64.3	3.17892
64.4	3.10398
64.5	3.29724
64.6	3.2223
64.7	3.10398
64.8	3.14342
64.9	2.98566
65	2.90678
65.1	2.86734
65.2	2.90678
65.3	2.90678
65.4	2.70957
65.5	2.74901
65.6	2.67013
65.7	2.63069
65.8	2.59125
65.9	2.55181
66	2.43349
66.1	2.51237
66.2	2.47293
66.3	2.47293
66.4	2.39405
66.5	2.51237
66.6	2.31911
66.7	2.35855
66.8	2.39405
66.9	2.51237
67	2.1574
67.1	2.20079
67.2	2.20079
67.3	2.31911
67.4	2.39405
67.5	2.55181
67.6	2.55181
67.7	2.31911
67.8	2.35855
67.9	2.31911
68	2.39405
68.1	2.24023
68.2	2.04303
68.3	2.27573
68.4	2.24023
68.5	2.1574
68.6	2.04303
68.7	2.12191
68.8	1.96414
68.9	1.60918
69	1.64862
69.1	1.96414
69.2	1.68806
69.3	1.88526
69.4	1.96414
69.5	1.80638
69.6	1.80638
69.7	1.88526
69.8	1.84582
69.9	1.88526
70	1.80638
70.1	1.76694
70.2	1.68806
70.3	1.9247
70.4	1.80638
70.5	1.68806
70.6	1.60918
70.7	1.64862
70.8	1.7275
70.9	1.68806
71	1.45536
71.1	1.49086
71.2	1.41198
71.3	1.57368
71.4	1.45536
71.5	1.49086
71.6	1.5303
71.7	1.5303
71.8	1.33704
71.9	1.45536
72	1.41198
72.1	1.5303
72.2	1.64862
72.3	1.45536
72.4	1.37648
72.5	1.49086
72.6	1.33704
72.7	1.37648
72.8	1.41198
72.9	1.29365
73	1.10039
73.1	1.29365
73.2	0.90319
73.3	0.94263
73.4	0.94263
73.5	1.10039
73.6	0.98207
73.7	0.98207
73.8	1.02151
73.9	0.98207
74	1.13984
74.1	1.10039
74.2	1.10039
74.3	1.13984
74.4	1.17533
74.5	1.17533
74.6	0.90319
74.7	0.94263
74.8	0.94263
74.9	1.02151
75	0.82431
75.1	0.86375
75.2	0.74543
75.3	0.78487
75.4	0.78487
75.5	0.70599
75.6	0.74543
75.7	0.82431
75.8	0.78487
75.9	0.78487
76	0.82431
76.1	0.78487
76.2	0.74543
76.3	0.78487
76.4	0.70599
76.5	0.50878
76.6	0.62711
76.7	0.54823
76.8	0.47329
76.9	0.59161
77	0.54823
77.1	0.54823
77.2	0.39046
77.3	0.54823
77.4	0.31553
77.5	0.47329
77.6	0.39046
77.7	0.50878
77.8	0.43385
77.9	0.39046
78	0.39046
78.1	0.27608
78.2	0.27608
78.3	0.35497
78.4	0.31553
78.5	0.23664
78.6	0.31553
78.7	0.35497
78.8	0.27608
78.9	0.27608
79	0.23664
79.1	0.11832
79.2	0.15776
79.3	0.15776
79.4	0.11832
79.5	0.07888
79.6	0.11832
79.7	0.03944
79.8	0.03944
79.9	0.11832
80	0.1972
80.1	0.03944
80.2	0.23664
80.3	0.1972
80.4	0.27608
80.5	0.23664
80.6	0.31553
80.7	0.35497
80.8	0.35497
80.9	0.35497
81	0.35497
81.1	0.39046
81.2	0.50878
81.3	0.50878
81.4	0.66655
81.5	0.47329
81.6	0.43385
81.7	0.47329
81.8	0.43385
81.9	0.35497
82	0.43385
82.1	0.50878
82.2	0.47329
82.3	0.39046
82.4	0.39046
82.5	0.47329
82.6	0.39046
82.7	0.39046
82.8	0.50878
82.9	0.54823
83	0.59161
83.1	0.62711
83.2	0.47329
83.3	0.50878
83.4	0.50878
83.5	0.50878
83.6	0.50878
83.7	0.50878
83.8	0.59161
83.9	0.59161
84	0.59161
84.1	0.59161
84.2	0.39046
84.3	0.39046
84.4	0.43385
84.5	0.47329
84.6	0.43385
84.7	0.50878
84.8	0.47329
84.9	0.47329
85	0.50878
85.1	0.23664
85.2	0.27608
85.3	0.31553
85.4	0.27608
85.5	0.1972
85.6	0.1972
85.7	-0.03944
85.8	-0.03944
85.9	0
86	0.15776
86.1	0.11832
86.2	-0.07888
86.3	0.03944
86.4	-0.03944
86.5	0.03944
86.6	-0.03944
86.7	0.03944
86.8	-0.03944
86.9	-0.11832
87	0
87.1	0
87.2	-0.07888
87.3	-0.11832
87.4	-0.11832
87.5	-0.11832
87.6	-0.03944
87.7	-0.03944
87.8	-0.07888
87.9	-0.03944
88	0
88.1	0.03944
88.2	-0.07888
88.3	0.11832
88.4	0.07888
88.5	0.15776
88.6	0.03944
88.7	0.15776
88.8	0.15776
88.9	0.27608
89	0.31553
89.1	0.39046
89.2	0.35497
89.3	0.27608
89.4	0.23664
89.5	0.47329
89.6	0.47329
89.7	0.47329
89.8	0.54823
89.9	0.47329
90	0.50878
90.1	0.62711
90.2	0.70599
90.3	0.70599
90.4	0.74543
90.5	0.66655
90.6	0.74543
90.7	0.62711
90.8	0.74543
90.9	0.90319
91	0.86375
91.1	1.06095
91.2	0.94263
91.3	1.02151
91.4	1.10039
91.5	1.06095
91.6	1.02151
91.7	1.17533
91.8	1.13984
91.9	0.98207
92	0.90319
92.1	1.02151
92.2	0.90319
92.3	1.13984
92.4	1.33704
92.5	1.41198
92.6	1.5303
92.7	1.33704
92.8	1.5303
92.9	1.57368
93	1.37648
93.1	1.64862
93.2	1.57368
93.3	1.9247
93.4	1.68806
93.5	1.80638
93.6	1.88526
93.7	1.76694
93.8	1.76694
93.9	1.7275
94	1.7275
94.1	1.60918
94.2	1.96414
94.3	2.00359
94.4	2.1574
94.5	2.27573
94.6	2.24023
94.7	2.24023
94.8	2.20079
94.9	2.43349
95	2.47293
95.1	2.1574
95.2	2.35855
95.3	2.24023
95.4	2.43349
95.5	2.39405
95.6	2.39405
95.7	2.55181
95.8	2.63069
95.9	2.51237
96	2.51237
96.1	2.51237
96.2	2.63069
96.3	2.74901
96.4	2.67013
96.5	2.86734
96.6	2.8279
96.7	2.78845
96.8	2.94622
96.9	3.0251
97	3.10398
97.1	3.2578
97.2	3.10398
97.3	3.17892
97.4	3.2223
97.5	3.37612
97.6	3.455
97.7	3.53388
97.8	3.41556
97.9	3.41556
98	3.61276
98.1	3.80997
98.2	3.73109
98.3	3.73109
98.4	4.12549
98.5	3.69165
98.6	3.92435
98.7	3.73109
98.8	4.23987
98.9	4.20437
99	4.39763
99.1	4.23987
99.2	4.47651
99.3	4.47651
99.4	4.71316
99.5	4.7526
99.6	4.71316
99.7	4.59484
99.8	4.94586
99.9	4.94586
100	5.22194
100.1	5.22194
100.2	5.22194
100.3	5.34027
100.4	5.34027
100.5	5.26138
100.6	5.53747
100.7	5.61635
100.8	5.45859
100.9	5.57691
101	5.73467
101.1	5.97132
101.2	5.92793
101.3	5.80961
101.4	5.97132
101.5	5.89243
101.6	6.12513
101.7	6.20402
101.8	6.12513
101.9	6.36178
102	6.4801
102.1	6.55898
102.2	6.59842
102.3	6.55898
102.4	6.71674
102.5	6.71674
102.6	6.83112
102.7	6.91
102.8	6.83112
102.9	7.06777
103	7.06777
103.1	7.10721
103.2	7.22553
103.3	7.30441
103.4	7.34385
103.5	7.45823
103.6	7.50161
103.7	7.42273
103.8	7.57655
103.9	7.50161
104	7.57655
104.1	7.73826
104.2	7.69487
104.3	7.81319
104.4	8.0104
104.5	7.89208
104.6	7.97096
104.7	8.04984
104.8	8.12872
104.9	8.28648
105	8.32592
105.1	8.2076
105.2	8.4048
105.3	8.24704
105.4	8.24704
105.5	8.28648
105.6	8.4048
105.7	8.48369
105.8	8.67695
105.9	8.67695
106	8.79527
106.1	8.75583
106.2	9.03191
106.3	8.91359
106.4	8.95303
106.5	8.87415
106.6	8.87415
106.7	8.95303
106.8	8.91359
106.9	9.07135
107	9.07135
107.1	9.07135
107.2	9.15023
107.3	9.15023
107.4	9.18967
107.5	9.22911
107.6	9.65902
107.7	9.308
107.8	9.308
107.9	9.308
108	9.308
108.1	9.34349
108.2	9.7379
108.3	9.65902
108.4	9.62352
108.5	9.58014
108.6	9.58014
108.7	9.65902
108.8	9.65902
108.9	9.7379
109	9.69846
109.1	9.65902
109.2	9.77734
109.3	9.97454
109.4	9.81678
109.5	9.97454
109.6	9.9351
109.7	9.97454
109.8	9.89566
109.9	10.0929
110	10.1717
110.1	10.2112
110.2	10.1323
110.3	10.0929
110.4	10.1323
110.5	10.1323
110.6	10.2112
110.7	10.1323
110.8	10.2506
110.9	10.2901
111	10.4439
111.1	10.3689
111.2	10.3689
111.3	10.3689
111.4	10.4873
111.5	10.4439
111.6	10.2901
111.7	10.4873
111.8	10.5622
111.9	10.6411
112	10.7594
112.1	10.6805
112.2	10.7988
112.3	10.6411
112.4	10.5228
112.5	10.5228
112.6	10.7594
112.7	10.9566
112.8	10.9172
112.9	10.9172
113	10.9172
113.1	10.7594
113.2	10.8777
113.3	10.8383
113.4	10.7988
113.5	10.7594
113.6	10.9172
113.7	10.9566
113.8	10.9566
113.9	10.9172
114	11.0355
114.1	10.9961
114.2	10.9961
114.3	11.0749
114.4	11.0355
114.5	11.0749
114.6	11.1144
114.7	11.0749
114.8	11.1144
114.9	11.1933
115	11.2288
115.1	11.1933
115.2	11.2288
115.3	11.3076
115.4	11.1538
115.5	11.3471
115.6	11.2288
115.7	11.3471
115.8	11.3905
115.9	11.3076
116	11.2288
116.1	11.2721
116.2	11.3905
116.3	11.3076
116.4	11.3076
116.5	11.2288
116.6	11.2721
116.7	11.4654
116.8	11.4654
116.9	11.426
117	11.3905
117.1	11.3905
117.2	11.5048
117.3	11.4654
117.4	11.4654
117.5	11.4654
117.6	11.5048
117.7	11.6232
117.8	11.6232
117.9	11.5048
118	11.4654
118.1	11.5837
118.2	11.5837
118.3	11.5837
118.4	11.702
118.5	11.6232
118.6	11.8204
118.7	11.7809
118.8	11.8993
118.9	11.8598
119	11.8204
119.1	11.8993
119.2	11.8598
119.3	11.8204
119.4	11.702
119.5	11.7415
119.6	11.6626
119.7	11.8598
119.8	11.8993
119.9	11.6232
120	11.8993
120.1	11.9387
120.2	11.9742
120.3	11.9742
120.4	12.057
120.5	11.8598
120.6	11.8993
120.7	11.8993
120.8	11.8204
120.9	11.8993
121	11.8993
121.1	11.8598
121.2	12.0176
121.3	11.8598
121.4	11.7809
121.5	11.8993
121.6	11.7415
121.7	11.8204
121.8	11.9387
121.9	12.0176
122	12.0925
122.1	11.8993
122.2	12.0176
122.3	12.0176
122.4	12.1359
122.5	12.0176
122.6	12.0176
122.7	12.057
122.8	12.0925
122.9	12.057
123	12.2542
123.1	12.2108
123.2	12.1753
123.3	11.9742
123.4	11.9742
123.5	12.1753
123.6	12.2108
123.7	12.2108
123.8	12.057
123.9	12.1753
124	12.5264
124.1	12.4869
124.2	12.4475
124.3	12.5264
124.4	12.408
124.5	12.3292
124.6	12.2897
124.7	12.3292
124.8	12.0925
124.9	12.2542
125	12.3725
125.1	12.3725
125.2	12.2108
125.3	12.2897
125.4	12.6052
125.5	12.5264
125.6	12.4475
125.7	12.2897
125.8	12.4869
125.9	12.5264
126	12.5658
126.1	12.5658
126.2	12.6447
126.3	12.4869
126.4	12.6052
126.5	12.5658
126.6	12.5264
126.7	12.3292
126.8	12.2897
126.9	12.3725
127	12.408
127.1	12.3725
127.2	12.4475
127.3	12.4475
127.4	12.4475
127.5	12.4475
127.6	12.4475
127.7	12.4869
127.8	12.4475
127.9	12.4475
128	12.3725
128.1	12.408
128.2	12.408
128.3	12.408
128.4	12.4869
128.5	12.408
128.6	12.4475
128.7	12.5264
128.8	12.4475
128.9	12.4869
129	12.4869
129.1	12.4869
129.2	12.4475
129.3	12.408
129.4	12.6052
129.5	12.4475
129.6	12.4869
129.7	12.5264
129.8	12.6052
129.9	12.5264
130	12.4869
130.1	12.408
130.2	12.6052
130.3	12.408
130.4	12.5658
130.5	12.5658
130.6	12.6052
130.7	12.5264
130.8	12.5264
130.9	12.4869
131	12.5264
131.1	12.6052
131.2	12.5658
131.3	12.5264
131.4	12.5264
131.5	12.4869
131.6	12.5264
131.7	12.5264
131.8	12.6447
131.9	12.763
132	12.763
132.1	12.763
132.2	12.7236
132.3	12.763
132.4	12.763
132.5	12.7236
132.6	12.8419
132.7	12.763
132.8	12.763
132.9	12.6841
133	12.763
133.1	12.763
133.2	12.6841
133.3	12.5658
133.4	12.5264
133.5	12.6052
133.6	12.4475
133.7	12.6052
133.8	12.5658
133.9	12.4475
134	12.408
134.1	12.3292
134.2	12.3725
134.3	12.6052
134.4	12.5264
134.5	12.2542
134.6	12.0925
134.7	12.0176
134.8	11.8993
134.9	11.8598
135	12.0176
135.1	11.7415
135.2	11.7415
135.3	11.5443
135.4	11.426
135.5	11.3076
135.6	11.1538
135.7	11.0749
135.8	10.9961
135.9	10.72
136	10.9172
136.1	10.6016
136.2	10.5622
136.3	10.4084
136.4	10.0929
136.5	10.014
136.6	10.0929
136.7	9.97454
136.8	9.77734
136.9	9.85622
137	9.62352
137.1	9.308
137.2	9.308
137.3	9.22911
137.4	9.15023
137.5	8.83471
137.6	8.91359
137.7	8.99247
137.8	8.79527
137.9	8.60201
138	8.48369
138.1	8.52313
138.2	8.36536
138.3	8.32592
138.4	8.2076
138.5	8.08928
138.6	8.0104
138.7	7.93152
138.8	7.73826
138.9	7.50161
139	7.50161
139.1	7.42273
139.2	7.34385
139.3	7.30441
139.4	7.18609
139.5	7.10721
139.6	7.06777
139.7	6.91
139.8	6.79168
139.9	6.59842
140	6.59842
140.1	6.44066
140.2	6.4801
140.3	6.20402
140.4	6.2829
140.5	6.00681
140.6	5.89243
140.7	5.92793
140.8	5.92793
140.9	5.80961
141	5.77411
141.1	5.57691
141.2	5.49803
141.3	5.53747
141.4	5.1825
141.5	5.37971
141.6	5.30082
141.7	5.1825
141.8	5.1825
141.9	5.06418
142	4.91036
142.1	4.59484
142.2	4.67372
142.3	4.71316
142.4	4.7526
142.5	4.5554
142.6	4.5554
142.7	4.51596
142.8	4.39763
142.9	4.08605
143	4.12549
143.1	3.69165
143.2	3.84941
143.3	3.92435
143.4	3.96773
143.5	3.65221
143.6	3.65221
143.7	3.65221
143.8	3.73109
143.9	3.61276
144	3.49444
144.1	3.455
144.2	3.61276
144.31	3.41556
144.41	3.2223
144.51	3.2223
144.61	3.10398
144.71	3.14342
144.81	3.0251
144.91	3.10398
145.01	3.0251
145.11	2.98566
145.21	2.86734
145.31	2.8279
145.41	2.67013
145.51	2.63069
145.61	2.67013
145.71	2.59125
145.81	2.55181
145.91	2.59125
146.01	2.67013
146.11	2.39405
146.21	2.47293
146.31	2.35855
146.41	2.51237
146.51	2.35855
146.61	2.24023
146.71	2.24023
146.81	2.31911
146.91	2.51237
147.01	2.51237
147.11	2.47293
147.21	2.43349
147.31	2.51237
147.41	2.24023
147.51	2.31911
147.61	2.04303
147.71	2.12191
147.81	2.12191
147.91	2.31911
148.01	2.20079
148.11	2.08247
148.21	2.27573
148.31	2.00359
148.41	2.12191
148.51	1.96414
148.61	1.9247
148.71	1.96414
148.81	1.96414
148.91	1.96414
149.01	1.84582
149.11	2.00359
149.21	1.5303
149.31	1.64862
149.41	1.64862
149.51	1.60918
149.61	1.60918
149.71	1.64862
149.81	1.57368
149.91	1.7275
150.01	1.96414
150.11	1.80638
150.21	1.84582
150.31	1.80638
150.41	1.76694
150.51	1.76694
150.61	1.76694
150.71	1.96414
150.81	1.88526
150.91	1.68806
151.01	1.88526
151.11	1.9247
151.21	1.76694
151.31	1.68806
151.41	1.84582
151.51	1.84582
151.61	1.84582
151.71	1.80638
151.81	1.96414
151.91	1.76694
152.01	1.96414
152.11	1.96414
152.21	1.96414
152.31	1.96414
152.41	1.80638
152.51	1.96414
152.61	1.84582
152.71	1.96414
152.81	1.76694
152.91	1.80638
153.01	1.84582
153.11	1.84582
153.21	1.84582
153.31	1.76694
153.41	1.84582
153.51	1.96414
153.61	1.88526
153.71	1.96414
153.81	1.9247
153.91	1.9247
154.01	1.88526
154.11	1.84582
154.21	1.76694
154.31	1.84582
154.41	1.9247
154.51	1.88526
154.61	1.88526
154.71	1.84582
154.81	1.80638
154.91	1.84582
155.01	1.84582
155.11	1.68806
155.21	1.96414
155.31	1.9247
155.41	1.5303
155.51	1.68806
155.61	1.64862
155.71	1.49086
155.81	1.45536
155.91	1.57368
156.01	1.45536
156.11	1.5303
156.21	1.64862
156.31	1.45536
156.41	1.45536
156.51	1.25816
156.61	1.37648
156.71	1.02151
156.81	0.90319
156.91	0.94263
157.01	0.90319
157.11	0.98207
157.21	1.06095
157.31	1.06095
157.41	1.13984
157.51	1.10039
157.61	1.06095
157.71	1.06095
157.81	1.10039
157.91	0.86375
158.01	0.98207
158.11	0.90319
158.21	0.90319
158.31	0.94263
158.41	0.90319
158.51	0.86375
158.61	0.86375
158.71	0.82431
158.81	0.78487
158.91	0.62711
159.01	0.78487
159.11	0.82431
159.21	0.70599
159.31	0.70599
159.41	0.70599
159.51	0.66655
159.61	0.70599
159.71	0.82431
159.81	0.66655
159.91	0.66655
160.01	0.78487
160.11	0.74543
160.21	0.70599
160.31	0.50878
160.41	0.54823
160.51	0.62711
160.61	0.78487
160.71	0.50878
160.81	0.66655
160.91	0.54823
161.01	0.59161
161.11	0.54823
161.21	0.54823
161.31	0.47329
161.41	0.54823
161.51	0.59161
161.61	0.54823
161.71	0.47329
161.81	0.50878
161.91	0.39046
162.01	0.39046
162.11	0.47329
162.21	0.50878
162.31	0.31553
162.41	0.35497
162.51	0.50878
162.61	0.35497
162.71	0.31553
162.81	0.43385
162.91	0.43385
163.01	0.50878
163.11	0.47329
163.21	0.35497
163.31	0.47329
163.41	0.31553
163.51	0.11832
163.61	0.27608
163.71	0.27608
163.81	0.23664
163.91	0.07888
164.01	0.15776
164.11	0
164.21	-0.03944
164.31	0.11832
164.41	0.07888
164.51	0.11832
164.61	0.11832
164.71	-0.03944
164.81	0
164.91	-0.07888
165.01	-0.03944
165.11	-0.07888
165.21	0.07888
165.31	-0.07888
165.41	-0.03944
165.51	0.03944
165.61	0
165.71	0.11832
165.81	0.03944
165.91	0.15776
166.01	0
166.11	0.07888
166.21	0.07888
166.31	0.11832
166.41	0.15776
166.51	0.1972
166.61	0.15776
166.71	0.15776
166.81	0.1972
166.91	0.1972
167.01	0.15776
167.11	-0.03944
167.21	-0.03944
167.31	-0.07888
167.41	0.1972
167.51	0.23664
167.61	0.15776
167.71	0.07888
167.81	-0.03944
167.91	0.07888
168.01	0.11832
168.11	0.15776
168.21	0.07888
168.31	0.11832
168.41	0.03944
168.51	0.11832
168.61	-0.03944
168.71	0.11832
168.81	-0.03944
168.91	-0.07888
169.01	-0.03944
169.11	-0.07888
169.21	0.11832
169.31	0
169.41	0.07888
169.51	0.07888
169.61	0.11832
169.71	0.1972
169.81	0.39046
169.91	0.35497
170.01	0.35497
170.11	0.27608
170.21	0.47329
170.31	0.31553
170.41	0.47329
170.51	0.62711
170.61	0.62711
170.71	0.82431
170.81	0.78487
170.91	0.86375
171.01	0.82431
171.11	0.74543
171.21	0.78487
171.31	0.82431
171.41	0.90319
171.51	0.86375
171.61	0.98207
171.71	1.13984
171.81	1.10039
171.91	1.21872
172.01	0.98207
172.11	0.94263
172.21	1.02151
172.31	0.90319
172.41	1.10039
172.51	1.29365
172.61	1.25816
172.71	1.49086
172.81	1.41198
172.91	1.5303
173.01	1.49086
173.11	1.76694
173.21	1.68806
173.31	1.84582
173.41	1.68806
173.51	1.80638
173.61	1.88526
173.71	1.80638
173.81	1.96414
173.91	1.76694
174.01	1.9247
174.11	1.57368
174.21	2.04303
174.31	2.04303
174.41	2.12191
174.51	2.35855
174.61	2.08247
174.71	2.31911
174.81	2.31911
174.91	2.55181
175.01	2.24023
175.11	2.43349
175.21	2.24023
175.31	2.1574
175.41	2.27573
175.51	2.43349
175.61	2.35855
175.71	2.31911
175.81	2.55181
175.91	2.51237
176.01	2.63069
176.11	2.59125
176.21	2.70957
176.31	2.70957
176.41	2.67013
176.51	2.78845
176.61	2.78845
176.71	2.78845
176.81	2.94622
176.91	3.0606
177.01	3.10398
177.11	3.2578
177.21	3.14342
177.31	3.2223
177.41	3.2578
177.51	3.2578
177.61	3.34062
177.71	3.455
177.81	3.455
177.91	3.455
178.01	3.65221
178.11	3.69165
178.21	3.65221
178.31	3.73109
178.41	3.73109
178.51	3.88885
178.61	3.92435
178.71	3.80997
178.81	4.16099
178.91	3.92435
179.01	4.43707
179.11	4.23987
179.21	4.35819
179.31	4.71316
179.41	4.67372
179.51	4.7526
179.61	4.7526
179.71	4.71316
179.81	4.94586
179.91	5.06418
180.01	5.10757
180.11	5.10757
180.21	5.30082
180.31	5.34027
180.41	5.22194
180.51	5.69129
180.61	5.49803
180.71	5.45859
180.81	5.41915
180.91	5.97132
181.01	5.92793
181.11	5.77411
181.21	5.77411
181.31	5.97132
181.41	5.89243
181.51	6.00681
181.61	6.08964
181.71	6.40122
181.81	6.36178
181.91	6.4801
182.01	6.55898
182.11	6.4801
182.21	6.44066
182.31	6.71674
182.41	6.71674
182.51	6.79168
182.61	6.83112
182.71	6.94944
182.81	6.98888
182.91	7.10721
183.01	7.14665
183.11	7.26497
183.21	7.30441
183.31	7.34385
183.41	7.45823
183.51	7.54105
183.61	7.54105
183.71	7.57655
183.81	7.50161
183.91	7.65938
184.01	7.73826
184.11	7.69487
184.21	7.81319
184.31	7.93152
184.41	8.04984
184.51	8.04984
184.61	8.28648
184.71	8.16816
184.81	8.36536
184.91	8.28648
185.01	8.24704
185.11	8.48369
185.21	8.12872
185.31	8.24704
185.41	8.36536
185.51	8.4048
185.61	8.67695
185.71	8.67695
185.81	8.83471
185.91	8.75583
186.01	8.67695
186.11	8.67695
186.21	8.91359
186.31	8.87415
186.41	8.95303
186.51	8.91359
186.61	8.91359
186.71	9.07135
186.81	9.18967
186.91	9.11079
187.01	9.15023
187.11	9.22911
187.21	9.26856
187.31	9.38688
187.41	9.15023
187.51	9.22911
187.61	9.308
187.71	9.34349
187.81	9.308
187.91	9.77734
188.01	9.58014
188.11	9.65902
188.21	9.69846
188.31	9.65902
188.41	9.65902
188.51	9.7379
188.61	9.7379
188.71	9.65902
188.81	9.77734
188.91	9.7379
189.01	9.89566
189.11	10.014
189.21	9.97454
189.31	9.9351
189.41	9.81678
189.51	10.0929
189.61	9.97454
189.71	10.1323
189.81	10.1717
189.91	10.1717
190.01	10.2901
190.11	10.1323
190.21	10.1323
190.31	10.0534
190.41	10.0929
190.51	10.2901
190.61	10.4084
190.71	10.4084
190.81	10.4084
190.91	10.4084
191.01	10.4439
191.11	10.4873
191.21	10.2901
191.31	10.4873
191.41	10.5228
191.51	10.6016
191.61	10.7988
191.71	10.6805
191.81	10.5228
191.91	10.6411
192.01	10.6411
192.11	10.72
192.21	10.8777
192.31	10.8383
192.41	10.8777
192.51	10.8383
192.61	10.7594
192.71	10.7988
192.81	10.8383
192.91	10.7988
193.01	10.9566
193.11	10.9566
193.21	10.8383
193.31	11.0355
193.41	11.0749
193.51	10.9566
193.61	11.0355
193.71	11.0355
193.81	10.9961
193.91	11.0749
194.01	11.0749
194.11	11.0749
194.21	11.1144
194.31	11.0749
194.41	11.1933
194.51	11.2721
194.61	11.2721
194.71	11.2288
194.81	11.3471
194.91	11.1933
195.01	11.3076
195.11	11.3076
195.21	11.3471
195.31	11.2288
195.41	11.2721
195.51	11.3471
195.61	11.3076
195.71	11.3076
195.81	11.2721
195.91	11.426
196.01	11.4654
196.11	11.4654
196.21	11.4654
196.31	11.3076
196.41	11.426
196.51	11.5443
196.61	11.5443
196.71	11.5837
196.81	11.5048
196.91	11.5837
197.01	11.5837
197.11	11.5048
197.21	11.5048
197.31	11.5443
197.41	11.5443
197.51	11.6626
197.61	11.6626
197.71	11.8204
197.81	11.6626
197.91	11.8598
198.01	11.8598
198.11	11.8598
198.21	11.8204
198.31	11.8204
198.41	11.8204
198.51	11.7415
198.61	11.7415
198.71	11.7809
198.81	11.8204
198.91	11.9387
199.01	12.0176
199.11	12.0176
199.21	11.9742
199.31	11.9387
199.41	11.9742
199.51	11.9387
199.61	11.8598
199.71	11.8993
199.81	11.9742
[truncated: 6,303 more rows]

## Sheet: fig 2j
Layer	Wet cup method	GP skin	GP standard	Our sensor	Our standard
1	13.3333	12.84		13.28
		8.89		13.85
		10.75		13.25
		10.78		14.03
		13.01		15.6
		11.254	1.52749	14.002	0.85607
3	5.33333	1.49		4.78
		3.05		5.44
		5.98		4.48
		3.98		5.28
		4.98		6.22
		3.896	1.55111	5.24	0.598532
5	3.33333	2.11		3.16
		3.61		2.88
		2.18		3.22
		1.36		3.58
		2.25		3.35
		2.302	0.728379	3.238	0.229817

## Sheet: fig 2l
Normalized water loss (%)	Case
	N	1	2	3
	1	51.798	88.474	79.136
	2	50.922	86.53	84.132
	3	47.955	83.848	82.527
	Average	50.225	86.284	81.9317
	Error	2.01408	2.32279	2.55065

## Sheet: fig 2m
Normalized water loss (%)	a (mm)
	N	0	1	2
	1	79.136	90.277	99.053
	2	84.132	94.084	99.023
	3	82.527	90.41	97.725
	Average	81.9317	91.591	98.6
	Error	2.55065	2.1604	0.757767

## Sheet: fig 3b
Chamber displacement (mm)	Skin displacement (mm)	Cahmer volume (mm^3)
0	0	108.974
0.1003	0.00448	106.886
0.19912	0.00843	104.818
0.30029	0.01202	102.691
0.39898	0.01509	100.607
0.50001	0.01783	98.465
0.60097	0.02017	96.3156
0.69947	0.0211	94.189
0.80031	0.02244	92.0206
0.90157	0.03028	89.9845
0.9993	0.05504	88.394
1.10003	0.12703	87.7676
1.2006	0.18432	86.8243

## Sheet: fig 3f
Displacement (mm)	Energy (mN)
-0.99513	0
-0.99513	0
-0.99513	0
-0.99513	0
-0.99513	0
-0.99513	0
-0.99513	0
-0.99513	0
-0.99513	0
-0.99513	0
-0.99513	0
-0.99513	0
-0.99513	0
-0.99513	0
-0.99513	0
-0.99513	0
-0.99513	0
-0.99513	0
-0.99513	0
-0.99513	0
-0.99513	0
-0.99513	0
-0.99513	0
-0.99513	0
-0.99513	0
-0.99513	0
-0.99513	0
-0.99513	0
-0.99513	0
-0.99513	0
-0.99513	0
-0.99513	0
-0.99513	0
-0.99513	0
-0.99513	0
-0.99513	0
-0.99513	0
-0.99513	0
-0.99513	0
-0.99513	0
-0.99513	0
-0.99513	0
-0.99513	0
-0.99513	0
-0.99513	0
-0.99513	0
-0.99513	0
-0.99513	0
-0.99513	0
-0.99513	0
-0.99487	-2.184e-07
-0.99487	-2.184e-07
-0.99487	-2.184e-07
-0.99487	-2.184e-07
-0.99487	-2.184e-07
-0.99487	-2.184e-07
-0.99487	-2.184e-07
-0.99487	-2.184e-07
-0.99487	-2.184e-07
-0.99487	-2.184e-07
-0.99487	-2.184e-07
-0.99473	-8.792e-07
-0.99473	-8.792e-07
-0.99473	-8.792e-07
-0.99473	-8.792e-07
-0.99473	-8.792e-07
-0.99473	-8.792e-07
-0.99473	-8.792e-07
-0.9946	-1.6215e-06
-0.9946	-1.6215e-06
-0.99447	-2.3482e-06
-0.99447	-2.3482e-06
-0.99447	-2.3482e-06
-0.99447	-2.3482e-06
-0.99433	-3.0468e-06
-0.99433	-3.0468e-06
-0.9942	-3.5499e-06
-0.9942	-3.5499e-06
-0.9942	-3.5499e-06
-0.99407	-3.92755e-06
-0.99407	-3.92755e-06
-0.99393	-4.24465e-06
-0.9938	-4.5027e-06
-0.9938	-4.5027e-06
-0.99367	-4.68925e-06
-0.99353	-4.89015e-06
-0.9934	-5.0273e-06
-0.99327	-5.0442e-06
-0.99327	-5.0442e-06
-0.99313	-4.8944e-06
-0.993	-4.73125e-06
-0.99287	-4.49465e-06
-0.99273	-4.14045e-06
-0.9926	-3.77645e-06
-0.99233	-3.0488e-06
-0.9922	-2.69e-06
-0.99207	-2.2857e-06
-0.99193	-1.809e-06
-0.99167	-8.86e-07
-0.99153	-3.547e-07
-0.99127	7.152e-07
-0.99113	1.3025e-06
-0.991	1.83875e-06
-0.99073	3.02675e-06
-0.99047	4.34365e-06
-0.99007	6.55965e-06
-0.98953	9.31095e-06
-0.98913	1.0469e-05
-0.9886	1.02464e-05
-0.9882	9.83635e-06
-0.9878	1.11704e-05
-0.98753	1.34222e-05
-0.9874	1.46767e-05
-0.98727	1.59338e-05
-0.98713	1.75151e-05
-0.987	1.91128e-05
-0.987	1.91128e-05
-0.98687	2.03894e-05
-0.98673	2.16886e-05
-0.9866	2.26701e-05
-0.98633	2.407e-05
-0.9862	2.46115e-05
-0.98593	2.57293e-05
-0.9858	2.62486e-05
-0.98553	2.74137e-05
-0.98527	2.89191e-05
-0.98513	3.00139e-05
-0.98487	3.25853e-05
-0.9846	3.58144e-05
-0.98433	3.94811e-05
-0.9842	4.1342e-05
-0.98393	4.52435e-05
-0.98367	4.90213e-05
-0.98353	5.10877e-05
-0.98327	5.49734e-05
-0.983	5.89505e-05
-0.98287	6.08186e-05
-0.9826	6.48146e-05
-0.98247	6.69004e-05
-0.9822	7.14446e-05
-0.98207	7.36169e-05
-0.9818	7.81029e-05
-0.98167	8.02609e-05
-0.9814	8.45188e-05
-0.98127	8.64051e-05
-0.981	9.01649e-05
-0.98087	9.19445e-05
-0.9806	9.54599e-05
-0.98047	9.71005e-05
-0.9802	0.000100721
-0.98007	0.000102621
-0.9798	0.000106663
-0.97967	0.000108564
-0.9794	0.000112461
-0.97927	0.000114331
-0.97913	0.000116253
-0.97887	0.000119531
-0.97873	0.000121216
-0.97847	0.000124388
-0.97833	0.000126116
-0.97807	0.000129357
-0.97793	0.000131246
-0.97767	0.00013524
-0.97753	0.00013759
-0.97727	0.000142096
-0.97713	0.000144573
-0.977	0.00014693
-0.97673	0.000151815
-0.9766	0.000154064
-0.97633	0.000158473
-0.9762	0.000160534
-0.97607	0.000162623
-0.9758	0.000167149
-0.97567	0.000169465
-0.9754	0.000174672
-0.97527	0.00017739
-0.97513	0.000180481
-0.975	0.000183422
-0.97473	0.000189621
-0.9746	0.000192638
-0.97447	0.000195615
-0.9742	0.00020153
-0.97407	0.000204254
-0.97393	0.000207145
-0.97367	0.000212584
-0.97353	0.000215578
-0.9734	0.000218435
-0.97313	0.000224593
-0.973	0.000227689
-0.97287	0.000230902
-0.9726	0.000237772
-0.97247	0.000241167
-0.97233	0.000244891
-0.97207	0.0002518
-0.97193	0.000255461
-0.97167	0.000262232
-0.97153	0.00026594
-0.97127	0.000272934
-0.971	0.000280227
-0.97087	0.000283784
-0.9706	0.000291425
-0.97047	0.000295236
-0.9702	0.000303331
-0.97007	0.000307304
-0.9698	0.000315763
-0.96967	0.000319925
-0.9694	0.000328686
-0.96927	0.000332981
-0.96913	0.000337746
-0.96887	0.000346833
-0.9686	0.000356368
-0.96847	0.000360978
-0.9682	0.000370686
-0.96807	0.000375432
-0.9678	0.000385261
-0.96767	0.000389901
-0.9674	0.000399386
-0.96727	0.000403949
-0.967	0.000413474
-0.96673	0.000423063
-0.9666	0.000427756
-0.96633	0.000437753
-0.9662	0.000442681
-0.96593	0.000453152
-0.96567	0.000463562
-0.96553	0.000469371
-0.96527	0.000480357
-0.965	0.000491715
-0.96487	0.000497124
-0.9646	0.000508308
-0.96433	0.000519448
-0.96407	0.0005301
-0.96393	0.000535841
-0.96367	0.000546698
-0.9634	0.000558279
-0.96327	0.00056399
-0.963	0.000576086
-0.96273	0.000588409
-0.9626	0.000594425
-0.96233	0.000606979
-0.96207	0.000619069
-0.96193	0.0006256
-0.96167	0.000637751
-0.9614	0.000650233
-0.96127	0.000656111
-0.961	0.000668083
-0.96087	0.000673795
-0.9606	0.000685614
-0.96047	0.000691283
-0.9602	0.000703015
-0.95993	0.00071471
-0.95967	0.000725923
-0.9594	0.000737546
-0.95913	0.000749237
-0.95887	0.000760622
-0.95873	0.000766803
-0.95847	0.000778328
-0.9582	0.000790392
-0.95793	0.00080264
-0.9578	0.000808609
-0.95753	0.000821006
-0.9574	0.000826918
-0.95713	0.000839073
-0.95687	0.000850685
-0.95673	0.000856888
-0.95647	0.000868348
-0.9562	0.000880263
-0.95607	0.000886032
-0.9558	0.000898082
-0.95567	0.00090394
-0.9554	0.000916341
-0.95527	0.00092245
-0.955	0.000935322
-0.95473	0.000948246
-0.9546	0.000954491
-0.95433	0.000967581
-0.9542	0.000973929
-0.95407	0.00098026
-0.9538	0.000993284
-0.95367	0.000999512
-0.9534	0.00101
-0.95327	0.00102
-0.953	0.00103
-0.95287	0.00104
-0.9526	0.00105
-0.95247	0.00106
-0.95233	0.00107
-0.95207	0.00108
-0.95193	0.00109
-0.9518	0.00109
-0.95167	0.0011
-0.9514	0.00111
-0.95127	0.00112
-0.95113	0.00113
-0.951	0.00114
-0.95073	0.00115
-0.9506	0.00116
-0.95047	0.00116
-0.9502	0.00118
-0.95007	0.00119
-0.94993	0.00119
-0.9498	0.0012
-0.94953	0.00122
-0.9494	0.00122
-0.94927	0.00123
-0.949	0.00125
-0.94887	0.00125
-0.9486	0.00127
-0.94847	0.00128
-0.94833	0.00129
-0.94807	0.0013
-0.94793	0.00131
-0.9478	0.00132
-0.94767	0.00133
-0.9474	0.00134
-0.94727	0.00135
-0.94713	0.00136
-0.947	0.00137
-0.94673	0.00139
-0.9466	0.00139
-0.94647	0.0014
-0.9462	0.00142
-0.94607	0.00143
-0.94593	0.00144
-0.9458	0.00144
-0.94553	0.00146
-0.9454	0.00147
-0.94527	0.00148
-0.94513	0.00149
-0.94487	0.00151
-0.94473	0.00151
-0.94447	0.00153
-0.94433	0.00154
-0.9442	0.00155
-0.94393	0.00157
-0.9438	0.00158
-0.94367	0.00159
-0.9434	0.00161
-0.94327	0.00162
-0.943	0.00163
-0.94287	0.00164
-0.94273	0.00165
-0.94247	0.00167
-0.94233	0.00168
-0.9422	0.00169
-0.94193	0.00171
-0.9418	0.00172
-0.94153	0.00174
-0.9414	0.00175
-0.94127	0.00176
-0.941	0.00178
-0.94087	0.00178
-0.94073	0.00179
-0.94047	0.00181
-0.94033	0.00182
-0.9402	0.00183
-0.94007	0.00184
-0.9398	0.00186
-0.93967	0.00187
-0.93953	0.00188
-0.93927	0.00189
-0.93913	0.0019
-0.939	0.00191
-0.93873	0.00193
-0.9386	0.00194
-0.93847	0.00195
-0.9382	0.00197
-0.93807	0.00198
-0.93793	0.00199
-0.93767	0.002
-0.93753	0.00201
-0.9374	0.00202
-0.93727	0.00203
-0.937	0.00205
-0.93687	0.00206
-0.9366	0.00208
-0.93647	0.00209
-0.93633	0.0021
-0.9362	0.00211
-0.93593	0.00213
-0.9358	0.00214
-0.93567	0.00215
-0.93553	0.00216
-0.9354	0.00217
-0.93527	0.00218
-0.935	0.0022
-0.93487	0.00221
-0.93473	0.00222
-0.9346	0.00223
-0.93447	0.00224
-0.93433	0.00225
-0.9342	0.00226
-0.93407	0.00227
-0.93393	0.00228
-0.93367	0.0023
-0.93353	0.00231
-0.9334	0.00232
-0.93327	0.00233
-0.93313	0.00234
-0.933	0.00235
-0.93287	0.00236
-0.93273	0.00237
-0.9326	0.00238
-0.93247	0.00239
-0.9322	0.00241
-0.93207	0.00242
-0.93193	0.00243
-0.9318	0.00245
-0.93167	0.00246
-0.93153	0.00247
-0.9314	0.00248
-0.9314	0.00248
-0.93127	0.00249
-0.93113	0.0025
-0.931	0.00251
-0.93073	0.00253
-0.9306	0.00255
-0.93047	0.00256
-0.93033	0.00257
-0.9302	0.00258
-0.93007	0.00259
-0.92993	0.0026
-0.9298	0.00261
-0.92967	0.00262
-0.92967	0.00262
-0.92953	0.00264
-0.92927	0.00266
-0.92913	0.00267
-0.929	0.00268
-0.92887	0.0027
-0.92873	0.00271
-0.9286	0.00272
-0.92847	0.00273
-0.92833	0.00274
-0.9282	0.00275
-0.92793	0.00278
-0.9278	0.00279
-0.92767	0.0028
-0.92753	0.00281
-0.9274	0.00283
-0.92727	0.00284
-0.92713	0.00285
-0.927	0.00286
-0.92687	0.00287
-0.92673	0.00289
-0.9266	0.0029
-0.92647	0.00291
-0.92633	0.00292
-0.9262	0.00293
-0.92607	0.00294
-0.92593	0.00296
-0.92567	0.00298
-0.92553	0.00299
-0.9254	0.003
-0.92527	0.00301
-0.92513	0.00303
-0.925	0.00304
-0.92473	0.00306
-0.9246	0.00307
-0.92447	0.00309
-0.92433	0.0031
-0.9242	0.00311
-0.92393	0.00313
-0.9238	0.00315
-0.92367	0.00316
-0.9234	0.00318
-0.92327	0.00319
-0.923	0.00322
-0.92287	0.00323
-0.92273	0.00324
-0.92247	0.00326
-0.92233	0.00328
-0.9222	0.00329
-0.92193	0.00331
-0.9218	0.00332
-0.92167	0.00333
-0.92153	0.00335
-0.92127	0.00337
-0.92113	0.00338
-0.92087	0.00341
-0.92073	0.00342
-0.92047	0.00344
-0.92033	0.00346
-0.9202	0.00347
-0.91993	0.00349
-0.9198	0.00351
-0.91953	0.00353
-0.9194	0.00354
-0.91913	0.00357
-0.91887	0.00359
-0.91873	0.00361
-0.91847	0.00363
-0.91833	0.00364
-0.91807	0.00367
-0.91793	0.00368
-0.9178	0.0037
-0.91753	0.00372
-0.9174	0.00374
-0.91713	0.00376
-0.91687	0.00379
-0.91673	0.0038
-0.91647	0.00383
-0.91633	0.00384
-0.91607	0.00387
-0.91593	0.00388
-0.91567	0.00391
-0.91553	0.00392
-0.91527	0.00395
-0.915	0.00397
-0.91487	0.00399
-0.9146	0.00402
-0.91433	0.00404
-0.9142	0.00406
-0.91393	0.00409
-0.91367	0.00411
-0.91353	0.00413
-0.91327	0.00415
-0.91313	0.00417
-0.91287	0.0042
-0.91273	0.00421
-0.9126	0.00422
-0.91233	0.00425
-0.9122	0.00427
-0.91193	0.00429
-0.91167	0.00432
-0.9114	0.00435
-0.91127	0.00436
-0.911	0.00439
-0.91073	0.00442
-0.9106	0.00444
-0.91033	0.00447
-0.91007	0.0045
-0.90993	0.00451
-0.90967	0.00454
-0.9094	0.00457
-0.90913	0.0046
-0.909	0.00461
-0.90873	0.00464
-0.9086	0.00466
-0.90847	0.00467
-0.90833	0.00469
-0.90807	0.00471
-0.90793	0.00473
-0.9078	0.00474
-0.90767	0.00476
-0.9074	0.00479
-0.90727	0.0048
-0.90713	0.00481
-0.90687	0.00484
-0.90673	0.00486
-0.9066	0.00487
-0.90647	0.00488
-0.9062	0.00491
-0.90607	0.00493
-0.90593	0.00494
-0.9058	0.00495
-0.90567	0.00497
-0.90553	0.00498
-0.9054	0.005
-0.90527	0.00501
-0.90513	0.00502
-0.905	0.00504
-0.90487	0.00505
-0.90473	0.00507
-0.9046	0.00508
-0.90447	0.0051
-0.90433	0.00511
-0.90433	0.00511
-0.9042	0.00512
-0.90407	0.00514
-0.9038	0.00517
-0.90367	0.00518
-0.90353	0.0052
-0.9034	0.00521
-0.9034	0.00521
-0.90327	0.00522
-0.90313	0.00524
-0.903	0.00525
-0.90287	0.00527
-0.90273	0.00528
-0.9026	0.0053
-0.90247	0.00531
-0.90233	0.00533
-0.90207	0.00536
-0.90193	0.00538
-0.9018	0.00539
-0.9018	0.00539
-0.90167	0.00541
-0.90153	0.00542
-0.9014	0.00544
-0.90127	0.00545
-0.90113	0.00547
-0.901	0.00548
-0.90087	0.0055
-0.9006	0.00553
-0.90047	0.00555
-0.90033	0.00556
-0.9002	0.00558
-0.90007	0.00559
-0.89993	0.00561
-0.8998	0.00563
-0.89967	0.00564
-0.89953	0.00566
-0.8994	0.00567
-0.89913	0.00571
-0.899	0.00572
-0.89887	0.00574
-0.89873	0.00575
-0.8986	0.00577
-0.89847	0.00579
-0.89833	0.0058
-0.8982	0.00582
-0.89807	0.00583
-0.89793	0.00585
-0.8978	0.00587
-0.89767	0.00588
-0.89753	0.0059
-0.89727	0.00593
-0.89713	0.00595
-0.897	0.00596
-0.89687	0.00598
-0.89673	0.006
-0.8966	0.00601
-0.89647	0.00603
-0.89633	0.00605
-0.89607	0.00608
-0.89593	0.0061
-0.8958	0.00611
-0.89567	0.00613
-0.89553	0.00615
-0.89527	0.00618
-0.89513	0.0062
-0.895	0.00621
-0.89487	0.00623
-0.89473	0.00625
-0.8946	0.00626
-0.89433	0.0063
-0.8942	0.00631
-0.89407	0.00633
-0.89393	0.00635
-0.89367	0.00638
-0.89353	0.0064
-0.8934	0.00641
-0.89327	0.00643
-0.893	0.00647
-0.89287	0.00648
-0.89273	0.0065
-0.89247	0.00653
-0.89233	0.00655
-0.8922	0.00657
-0.89207	0.00658
-0.8918	0.00662
-0.89167	0.00663
-0.89153	0.00665
-0.89127	0.00668
-0.89113	0.0067
-0.89087	0.00673
-0.89073	0.00675
-0.8906	0.00677
-0.89033	0.0068
-0.8902	0.00682
-0.88993	0.00685
-0.8898	0.00687
-0.88953	0.0069
-0.8894	0.00692
-0.88927	0.00694
-0.889	0.00697
-0.88887	0.00699
-0.8886	0.00702
-0.88847	0.00704
-0.88833	0.00706
-0.88807	0.00709
-0.88793	0.00711
-0.8878	0.00712
-0.88753	0.00716
-0.8874	0.00717
-0.88727	0.00719
-0.887	0.00723
-0.88687	0.00724
-0.8866	0.00728
-0.88647	0.0073
-0.88633	0.00731
-0.88607	0.00735
-0.88593	0.00737
-0.88567	0.0074
-0.88553	0.00742
-0.8854	0.00744
-0.88513	0.00747
-0.885	0.00749
-0.88487	0.00751
-0.88473	0.00752
-0.88447	0.00756
-0.88433	0.00758
-0.8842	0.0076
-0.88407	0.00761
-0.8838	0.00765
-0.88367	0.00767
-0.88353	0.00768
-0.8834	0.0077
-0.88327	0.00772
-0.88313	0.00774
-0.88287	0.00777
-0.88273	0.00779
-0.8826	0.00781
-0.88247	0.00783
-0.88233	0.00785
-0.88207	0.00788
-0.88193	0.0079
-0.8818	0.00792
-0.88167	0.00794
-0.88153	0.00796
-0.88127	0.00799
-0.88113	0.00801
-0.881	0.00803
-0.88087	0.00805
-0.8806	0.00809
-0.88047	0.0081
-0.88033	0.00812
-0.8802	0.00814
-0.88007	0.00816
-0.8798	0.0082
-0.87967	0.00822
-0.87953	0.00824
-0.8794	0.00825
-0.87927	0.00827
-0.87913	0.00829
-0.87887	0.00833
-0.87873	0.00835
-0.8786	0.00837
-0.87847	0.00839
-0.87833	0.00841
-0.8782	0.00843
-0.87793	0.00846
-0.8778	0.00848
-0.87767	0.0085
-0.87753	0.00852
-0.8774	0.00854
-0.87727	0.00856
-0.877	0.0086
-0.87687	0.00862
-0.87673	0.00864
-0.8766	0.00866
-0.87647	0.00867
-0.8762	0.00871
-0.87607	0.00873
-0.87593	0.00875
-0.8758	0.00877
-0.87567	0.00879
-0.8754	0.00883
-0.87527	0.00885
-0.87513	0.00886
-0.87487	0.0089
-0.87473	0.00892
-0.8746	0.00894
-0.87433	0.00898
-0.8742	0.009
-0.87393	0.00904
-0.8738	0.00906
-0.87353	0.00909
-0.8734	0.00911
-0.87313	0.00915
-0.873	0.00917
-0.87287	0.00919
-0.8726	0.00923
-0.87247	0.00925
-0.8722	0.00929
-0.87207	0.00931
-0.87193	0.00933
-0.87167	0.00936
-0.87153	0.00939
-0.87127	0.00942
-0.871	0.00946
-0.87087	0.00948
-0.8706	0.00952
-0.87047	0.00954
-0.8702	0.00958
-0.87007	0.0096
-0.86993	0.00962
-0.86967	0.00966
-0.86953	0.00968
-0.86927	0.00972
-0.86913	0.00974
-0.869	0.00976
-0.86873	0.0098
-0.8686	0.00982
-0.86833	0.00986
-0.86807	0.0099
-0.86793	0.00992
-0.86767	0.00996
-0.86753	0.00998
-0.86727	0.01002
-0.86713	0.01004
-0.867	0.01006
-0.86673	0.0101
-0.8666	0.01012
-0.86647	0.01014
-0.8662	0.01018
-0.86607	0.0102
-0.86593	0.01022
-0.8658	0.01024
-0.86553	0.01028
-0.8654	0.0103
-0.86513	0.01034
-0.865	0.01036
-0.86487	0.01038
-0.8646	0.01043
-0.86447	0.01045
-0.8642	0.01049
-0.86407	0.01051
-0.86393	0.01053
-0.86367	0.01057
-0.8634	0.01061
-0.86327	0.01063
-0.863	0.01068
-0.86287	0.0107
-0.8626	0.01074
-0.86247	0.01076
-0.8622	0.01081
-0.86193	0.01085
-0.8618	0.01087
-0.86167	0.01089
-0.8614	0.01094
-0.86127	0.01096
-0.861	0.011
-0.86087	0.01102
-0.86073	0.01105
-0.8606	0.01107
-0.86033	0.01111
-0.8602	0.01113
-0.86007	0.01115
-0.85993	0.01118
-0.8598	0.0112
-0.85953	0.01124
-0.8594	0.01126
-0.85927	0.01128
-0.85913	0.01131
-0.85887	0.01135
-0.85873	0.01137
-0.8586	0.01139
-0.85847	0.01141
-0.8582	0.01146
-0.85807	0.01148
-0.85793	0.0115
-0.8578	0.01152
-0.85767	0.01154
-0.85753	0.01157
-0.85727	0.01161
-0.85713	0.01163
-0.857	0.01165
-0.85687	0.01167
-0.85673	0.01169
-0.8566	0.01171
-0.85647	0.01174
-0.8562	0.01178
-0.85607	0.0118
-0.85593	0.01182
-0.8558	0.01184
-0.85567	0.01186
-0.85553	0.01189
-0.8554	0.01191
-0.85527	0.01193
-0.85513	0.01195
-0.855	0.01197
-0.85487	0.01199
-0.8546	0.01204
-0.85447	0.01206
-0.85433	0.01208
-0.8542	0.0121
-0.85407	0.01212
-0.85393	0.01215
-0.8538	0.01217
-0.85367	0.01219
-0.85353	0.01221
-0.8534	0.01223
-0.85327	0.01225
-0.85313	0.01228
-0.853	0.0123
-0.85273	0.01234
-0.8526	0.01237
-0.85247	0.01239
-0.85233	0.01241
-0.8522	0.01243
-0.85207	0.01246
-0.8518	0.0125
-0.85167	0.01252
-0.85153	0.01255
-0.8514	0.01257
-0.85113	0.01261
-0.851	0.01264
-0.85087	0.01266
-0.85073	0.01268
-0.85047	0.01273
-0.85033	0.01275
-0.8502	0.01277
-0.85007	0.01279
-0.84993	0.01282
-0.8498	0.01284
-0.84953	0.01289
-0.8494	0.01291
-0.84927	0.01293
-0.84913	0.01295
-0.84887	0.013
-0.84873	0.01302
-0.8486	0.01305
-0.84847	0.01307
-0.8482	0.01311
-0.84807	0.01314
-0.84793	0.01316
-0.8478	0.01318
-0.84753	0.01323
-0.8474	0.01325
-0.84727	0.01328
-0.847	0.01332
-0.84687	0.01335
-0.8466	0.0134
-0.84647	0.01342
-0.84633	0.01344
-0.84607	0.01349
-0.84593	0.01351
-0.8458	0.01354
-0.84553	0.01359
-0.8454	0.01361
-0.84513	0.01366
-0.84487	0.0137
-0.84473	0.01373
-0.84447	0.01378
-0.84433	0.0138
-0.8442	0.01382
-0.84393	0.01387
-0.8438	0.0139
-0.84353	0.01395
-0.84327	0.01399
-0.84313	0.01402
-0.84287	0.01407
-0.84273	0.01409
-0.84247	0.01414
-0.8422	0.01419
-0.84207	0.01421
-0.8418	0.01426
-0.84167	0.01428
-0.84153	0.01431
-0.84127	0.01435
-0.84113	0.01438
-0.84087	0.01443
-0.84073	0.01445
-0.84047	0.0145
-0.84033	0.01452
-0.84007	0.01457
-0.83993	0.01459
-0.83967	0.01464
-0.8394	0.01469
-0.83927	0.01471
-0.83913	0.01473
-0.83887	0.01478
-0.83873	0.0148
-0.83847	0.01485
-0.83833	0.01487
-0.83807	0.01492
-0.83793	0.01495
-0.8378	0.01497
-0.83753	0.01502
-0.8374	0.01504
-0.83727	0.01506
-0.83713	0.01509
-0.83687	0.01513
-0.83673	0.01516
-0.83647	0.01521
-0.83633	0.01523
-0.8362	0.01525
-0.83607	0.01528
-0.8358	0.01532
-0.83567	0.01535
-0.83553	0.01537
-0.8354	0.0154
-0.83513	0.01545
-0.835	0.01547
-0.83487	0.01549
-0.83473	0.01552
-0.8346	0.01554
-0.83447	0.01557
-0.83433	0.01559
-0.8342	0.01562
-0.83407	0.01564
-0.83393	0.01567
-0.83367	0.01571
-0.83353	0.01574
-0.8334	0.01576
-0.83327	0.01579
-0.83313	0.01581
-0.83313	0.01581
-0.833	0.01584
-0.83287	0.01586
-0.83273	0.01589
-0.8326	0.01591
-0.83247	0.01594
-0.83233	0.01596
-0.8322	0.01599
-0.83207	0.01601
-0.83193	0.01604
-0.8318	0.01606
-0.83167	0.01609
-0.83153	0.01611
-0.8314	0.01614
-0.83127	0.01616
-0.83113	0.01619
-0.831	0.01621
-0.83087	0.01624
-0.83073	0.01627
-0.8306	0.01629
-0.83047	0.01632
-0.83033	0.01634
-0.8302	0.01637
-0.83007	0.01639
-0.82993	0.01642
-0.8298	0.01645
-0.82967	0.01647
-0.82953	0.0165
-0.8294	0.01652
-0.8294	0.01652
-0.82927	0.01655
-0.82913	0.01658
-0.829	0.0166
-0.82873	0.01665
-0.8286	0.01668
-0.82847	0.01671
-0.82833	0.01673
-0.8282	0.01676
-0.82807	0.01679
-0.82793	0.01681
-0.8278	0.01684
-0.8278	0.01684
-0.82767	0.01686
-0.82753	0.01689
-0.82727	0.01694
-0.82713	0.01697
-0.827	0.01699
-0.82687	0.01702
-0.82673	0.01705
-0.82647	0.0171
-0.82633	0.01712
-0.8262	0.01715
-0.82607	0.01717
-0.82593	0.0172
-0.82567	0.01725
-0.82553	0.01728
-0.8254	0.0173
-0.82527	0.01733
-0.82513	0.01736
-0.825	0.01738
-0.82487	0.01741
-0.8246	0.01746
-0.82447	0.01748
-0.82433	0.01751
-0.8242	0.01753
-0.82393	0.01759
-0.8238	0.01761
-0.82367	0.01764
-0.82353	0.01766
-0.82327	0.01771
-0.82313	0.01774
-0.823	0.01777
-0.82287	0.01779
-0.82273	0.01782
-0.82247	0.01787
-0.82233	0.01789
-0.8222	0.01792
-0.82207	0.01795
-0.82193	0.01797
-0.8218	0.018
-0.82153	0.01805
-0.8214	0.01807
-0.82127	0.0181
-0.82113	0.01813
-0.82087	0.01818
-0.82073	0.01821
-0.8206	0.01823
-0.82033	0.01828
-0.8202	0.01831
-0.82007	0.01834
-0.81993	0.01836
-0.81967	0.01842
-0.81953	0.01844
-0.81927	0.0185
-0.81913	0.01852
-0.819	0.01855
-0.81873	0.0186
-0.8186	0.01863
-0.81847	0.01865
-0.8182	0.01871
-0.81807	0.01874
-0.81793	0.01876
-0.81767	0.01882
-0.81753	0.01884
-0.81727	0.0189
-0.81713	0.01893
-0.81687	0.01898
-0.8166	0.01903
-0.81647	0.01906
-0.8162	0.01912
-0.81607	0.01914
-0.8158	0.0192
-0.81567	0.01922
-0.8154	0.01928
-0.81513	0.01934
-0.815	0.01936
-0.81473	0.01942
-0.8146	0.01944
-0.81433	0.0195
-0.81407	0.01955
-0.81393	0.01958
-0.81367	0.01964
-0.81353	0.01966
-0.81327	0.01972
-0.81313	0.01975
-0.81287	0.0198
-0.81273	0.01983
-0.81247	0.01988
-0.8122	0.01994
-0.81207	0.01997
-0.8118	0.02002
-0.81167	0.02005
-0.81153	0.02008
-0.81127	0.02013
-0.81113	0.02016
-0.81087	0.02022
-0.81073	0.02025
-0.81047	0.0203
-0.81033	0.02033
-0.8102	0.02036
-0.80993	0.02041
-0.8098	0.02044
-0.80967	0.02047
-0.80953	0.0205
-0.80927	0.02055
-0.80913	0.02058
-0.80887	0.02064
-0.80873	0.02067
-0.8086	0.02069
-0.80833	0.02075
-0.8082	0.02078
-0.80807	0.0208
-0.80793	0.02083
-0.80767	0.02089
-0.80753	0.02092
-0.8074	0.02094
-0.80713	0.021
-0.807	0.02103
-0.80687	0.02105
-0.80673	0.02108
-0.8066	0.02111
-0.80647	0.02114
-0.8062	0.02119
-0.80607	0.02122
-0.80593	0.02125
-0.8058	0.02128
-0.80567	0.0213
-0.80553	0.02133
-0.80527	0.02139
-0.80513	0.02141
-0.805	0.02144
-0.80487	0.02147
-0.80473	0.0215
-0.8046	0.02152
-0.80433	0.02158
-0.8042	0.02161
-0.80407	0.02164
-0.80393	0.02166
-0.8038	0.02169
-0.80367	0.02172
-0.8034	0.02178
-0.80327	0.0218
-0.80313	0.02183
-0.80287	0.02189
-0.80273	0.02192
-0.8026	0.02195
-0.80247	0.02197
-0.8022	0.02203
-0.80207	0.02206
-0.80193	0.02209
-0.8018	0.02212
-0.80167	0.02215
-0.8014	0.02221
-0.80127	0.02223
-0.80113	0.02226
-0.801	0.02229
-0.80073	0.02235
-0.8006	0.02238
-0.80047	0.02241
-0.8002	0.02247
-0.80007	0.02249
-0.79993	0.02252
-0.7998	0.02255
-0.79967	0.02258
-0.79953	0.02261
-0.79927	0.02267
-0.79913	0.0227
-0.799	0.02273
-0.79887	0.02275
-0.79873	0.02278
-0.7986	0.02281
-0.79833	0.02287
-0.7982	0.0229
-0.79807	0.02293
-0.79793	0.02296
-0.79767	0.02302
-0.79753	0.02305
-0.7974	0.02308
-0.79727	0.02311
-0.79713	0.02314
-0.79687	0.0232
-0.79673	0.02323
-0.7966	0.02326
-0.79647	0.02329
-0.79633	0.02332
-0.7962	0.02335
-0.79593	0.02341
-0.7958	0.02344
-0.79567	0.02347
-0.79553	0.0235
-0.79527	0.02356
-0.79513	0.02359
-0.795	0.02362
-0.79487	0.02365
-0.7946	0.02371
-0.79447	0.02374
-0.79433	0.02377
-0.7942	0.0238
-0.79407	0.02383
-0.7938	0.02389
-0.79367	0.02392
-0.79353	0.02395
-0.79327	0.02401
-0.79313	0.02404
-0.793	0.02407
-0.79287	0.0241
-0.79273	0.02413
-0.7926	0.02416
-0.79233	0.02422
-0.7922	0.02425
-0.79207	0.02428
-0.79193	0.02431
-0.7918	0.02434
-0.79167	0.02436
-0.7914	0.02442
-0.79127	0.02445
-0.79113	0.02448
-0.791	0.02451
-0.79087	0.02454
-0.7906	0.0246
-0.79047	0.02463
-0.79033	0.02466
-0.7902	0.02469
-0.79007	0.02472
-0.78993	0.02475
-0.7898	0.02478
-0.78967	0.02481
-0.7894	0.02487
-0.78927	0.0249
-0.78913	0.02493
-0.789	0.02496
-0.78887	0.02499
-0.78873	0.02502
-0.7886	0.02505
-0.78847	0.02507
-0.78833	0.02511
-0.7882	0.02514
-0.78807	0.02516
-0.78793	0.0252
-0.7878	0.02522
-0.78767	0.02525
-0.78753	0.02529
-0.78727	0.02534
-0.78713	0.02538
-0.787	0.02541
-0.78687	0.02543
-0.78673	0.02547
-0.7866	0.0255
-0.78647	0.02553
-0.78633	0.02556
-0.7862	0.02559
-0.7862	0.02559
-0.78607	0.02562
-0.78593	0.02565
-0.78567	0.02571
-0.78553	0.02574
-0.7854	0.02577
-0.78527	0.0258
-0.78513	0.02583
-0.785	0.02586
-0.78487	0.02589
-0.78487	0.02589
-0.78473	0.02592
-0.7846	0.02595
-0.78447	0.02598
-0.78433	0.02601
-0.78407	0.02607
-0.78393	0.02611
-0.7838	0.02614
-0.78367	0.02617
-0.78353	0.0262
-0.7834	0.02623
-0.78327	0.02626
-0.78313	0.02629
-0.783	0.02632
-0.78287	0.02635
-0.78273	0.02639
-0.7826	0.02642
-0.78247	0.02645
-0.7822	0.02651
-0.78207	0.02654
-0.78193	0.02658
-0.7818	0.02661
-0.78167	0.02664
-0.78153	0.02667
-0.78127	0.02673
-0.78113	0.02677
-0.781	0.0268
-0.78087	0.02683
-0.78073	0.02686
-0.78047	0.02692
-0.78033	0.02696
-0.7802	0.02699
-0.78007	0.02702
-0.77993	0.02705
-0.7798	0.02708
-0.77967	0.02711
-0.77953	0.02715
-0.77927	0.02721
-0.77913	0.02724
-0.779	0.02727
-0.77873	0.02733
-0.7786	0.02737
-0.77847	0.0274
-0.77833	0.02743
-0.77807	0.02749
-0.77793	0.02752
-0.7778	0.02755
-0.77753	0.02762
-0.7774	0.02765
-0.77727	0.02768
-0.777	0.02774
-0.77687	0.02777
-0.7766	0.02783
-0.77647	0.02786
-0.77633	0.0279
-0.77607	0.02796
-0.77593	0.02799
-0.7758	0.02802
-0.77553	0.02808
-0.7754	0.02811
-0.77513	0.02818
-0.77487	0.02824
-0.77473	0.02827
-0.77447	0.02833
-0.77433	0.02837
-0.77407	0.02843
-0.77393	0.02846
-0.77367	0.02852
-0.7734	0.02859
-0.77327	0.02862
-0.773	0.02869
-0.77273	0.02875
-0.7726	0.02878
-0.77233	0.02885
-0.7722	0.02888
-0.77193	0.02894
-0.7718	0.02898
-0.77153	0.02904
-0.77127	0.0291
-0.77113	0.02914
-0.77087	0.0292
-0.7706	0.02927
-0.77047	0.0293
-0.7702	0.02936
-0.76993	0.02943
-0.76967	0.02949
-0.76953	0.02953
-0.76927	0.02959
-0.769	0.02966
-0.76887	0.02969
-0.7686	0.02975
-0.76833	0.02982
-0.7682	0.02985
-0.76793	0.02992
-0.76767	0.02998
-0.7674	0.03005
-0.76727	0.03008
-0.767	0.03014
-0.76673	0.03021
-0.76647	0.03027
-0.7662	0.03034
-0.76593	0.03041
-0.76553	0.0305
-0.76527	0.03057
-0.765	0.03064
-0.76487	0.03067
-0.7646	0.03073
-0.76433	0.0308
-0.76407	0.03087
-0.76393	0.0309
-0.76367	0.03097
-0.76353	0.031
-0.76327	0.03107
-0.763	0.03113
-0.76287	0.03117
-0.7626	0.03123
-0.76247	0.03127
-0.7622	0.03133
-0.76207	0.03137
-0.7618	0.03143
-0.76167	0.03147
-0.7614	0.03153
-0.76127	0.03157
-0.76113	0.0316
-0.76087	0.03167
-0.76073	0.0317
-0.7606	0.03173
-0.76033	0.0318
-0.7602	0.03183
-0.76007	0.03187
-0.75993	0.0319
-0.7598	0.03193
-0.75967	0.03197
-0.7594	0.03203
-0.75927	0.03207
-0.75913	0.0321
-0.759	0.03214
-0.75887	0.03217
-0.75873	0.0322
-0.7586	0.03224
-0.75847	0.03227
-0.75833	0.0323
-0.7582	0.03234
-0.75807	0.03237
-0.75793	0.0324
-0.7578	0.03244
-0.75767	0.03247
-0.75753	0.0325
-0.7574	0.03254
-0.75713	0.0326
-0.757	0.03264
-0.75687	0.03267
-0.75687	0.03267
-0.75673	0.0327
-0.7566	0.03274
-0.75647	0.03277
-0.75633	0.0328
-0.7562	0.03284
-0.75607	0.03287
-0.75593	0.03291
-0.7558	0.03294
-0.75567	0.03297
-0.75553	0.03301
-0.7554	0.03304
-0.75527	0.03307
-0.75513	0.03311
-0.755	0.03314
-0.75487	0.03317
-0.75473	0.03321
-0.7546	0.03324
-0.75447	0.03327
-0.75433	0.03331
-0.7542	0.03334
-0.75407	0.03337
-0.75393	0.03341
-0.7538	0.03344
-0.75367	0.03348
-0.75353	0.03351
-0.7534	0.03355
-0.75327	0.03358
-0.753	0.03365
-0.75287	0.03368
-0.75273	0.03372
-0.7526	0.03375
-0.75247	0.03378
-0.75233	0.03382
-0.75233	0.03382
-0.7522	0.03385
-0.75207	0.03389
-0.7518	0.03396
-0.75167	0.03399
-0.75153	0.03403
-0.7514	0.03406
-0.75127	0.03409
-0.75113	0.03413
-0.751	0.03416
-0.75073	0.03423
-0.7506	0.03427
-0.75047	0.0343
-0.75033	0.03434
-0.7502	0.03437
-0.75007	0.0344
-0.74993	0.03444
-0.7498	0.03447
-0.74967	0.03451
-0.74953	0.03454
-0.7494	0.03458
-0.74927	0.03461
-0.74913	0.03465
-0.749	0.03468
-0.74887	0.03472
-0.74873	0.03475
-0.74847	0.03482
-0.74833	0.03486
-0.7482	0.03489
-0.74793	0.03496
-0.7478	0.035
-0.74767	0.03503
-0.7474	0.0351
-0.74727	0.03514
-0.74713	0.03517
-0.747	0.03521
-0.74687	0.03524
-0.7466	0.03531
-0.74647	0.03535
-0.74633	0.03539
-0.74607	0.03546
-0.74593	0.03549
-0.7458	0.03553
-0.74553	0.0356
-0.7454	0.03563
-0.74527	0.03567
-0.745	0.03574
-0.74487	0.03577
-0.7446	0.03585
-0.74447	0.03588
-0.7442	0.03595
-0.74407	0.03599
-0.74393	0.03602
-0.74367	0.03609
-0.74353	0.03613
-0.74327	0.0362
-0.74313	0.03624
-0.743	0.03627
-0.74273	0.03634
-0.7426	0.03637
-0.74233	0.03645
-0.7422	0.03648
-0.74207	0.03651
-0.74193	0.03655
-0.74167	0.03662
-0.74153	0.03666
-0.7414	0.03669
-0.74113	0.03676
-0.741	0.03679
-0.74087	0.03683
-0.74073	0.03687
-0.7406	0.0369
-0.74033	0.03697
-0.7402	0.03701
-0.74007	0.03704
-0.7398	0.03711
-0.73967	0.03715
-0.73953	0.03718
-0.7394	0.03722
-0.73913	0.03729
-0.739	0.03732
-0.73887	0.03736
-0.73873	0.0374
-0.7386	0.03743
-0.73847	0.03747
-0.7382	0.03754
-0.73807	0.03757
-0.73793	0.03761
-0.7378	0.03765
-0.73767	0.03768
-0.73753	0.03772
-0.73727	0.03779
-0.73713	0.03782
-0.737	0.03786
-0.73687	0.03789
-0.73673	0.03793
-0.7366	0.03797
-0.73647	0.038
-0.73633	0.03804
-0.7362	0.03807
-0.73607	0.03811
-0.73593	0.03814
-0.7358	0.03818
-0.73567	0.03821
-0.73553	0.03825
-0.7354	0.03829
-0.73527	0.03832
-0.73513	0.03836
-0.735	0.03839
-0.73473	0.03847
-0.7346	0.0385
-0.73447	0.03854
-0.73433	0.03857
-0.7342	0.03861
-0.73407	0.03864
-0.73393	0.03868
-0.7338	0.03872
-0.73367	0.03875
-0.73353	0.03879
-0.7334	0.03883
-0.73327	0.03886
-0.73313	0.0389
-0.73287	0.03897
-0.73273	0.03901
-0.7326	0.03904
-0.73247	0.03908
-0.7322	0.03915
-0.73207	0.03919
-0.73193	0.03923
-0.73167	0.0393
-0.73153	0.03934
-0.7314	0.03937
-0.73127	0.03941
-0.731	0.03949
-0.73087	0.03952
-0.73073	0.03956
-0.7306	0.0396
-0.73047	0.03963
-0.7302	0.03971
-0.73007	0.03975
-0.72993	0.03978
-0.72967	0.03986
-0.72953	0.0399
-0.7294	0.03993
-0.72913	0.04001
-0.729	0.04004
-0.72887	0.04008
-0.72873	0.04012
-0.72847	0.04019
-0.72833	0.04023
-0.7282	0.04027
-0.72793	0.04034
-0.7278	0.04038
-0.72753	0.04045
-0.7274	0.04049
-0.72727	0.04052
-0.727	0.0406
-0.72687	0.04064
-0.72673	0.04067
-0.72647	0.04075
-0.72633	0.04078
-0.72607	0.04086
-0.72593	0.04089
-0.7258	0.04093
-0.72553	0.041
-0.7254	0.04104
-0.72513	0.04111
-0.725	0.04115
-0.72473	0.04122
-0.7246	0.04126
-0.72433	0.04133
-0.7242	0.04137
-0.72393	0.04145
-0.7238	0.04148
-0.72353	0.04156
-0.7234	0.04159
-0.72313	0.04167
-0.723	0.0417
-0.72273	0.04178
-0.7226	0.04181
-0.72233	0.04189
-0.7222	0.04192
-0.72193	0.042
-0.7218	0.04203
-0.72167	0.04207
-0.7214	0.04215
-0.72127	0.04218
-0.72113	0.04222
-0.72087	0.04229
-0.72073	0.04233
-0.7206	0.04237
-0.72033	0.04244
-0.7202	0.04248
-0.71993	0.04255
-0.7198	0.04259
-0.71953	0.04267
-0.7194	0.0427
-0.71913	0.04278
-0.719	0.04282
-0.71873	0.04289
-0.7186	0.04293
-0.71833	0.043
-0.7182	0.04304
-0.71793	0.04312
-0.7178	0.04315
-0.71753	0.04323
-0.7174	0.04327
-0.71713	0.04335
-0.71687	0.04342
-0.71673	0.04346
-0.71647	0.04353
-0.71633	0.04357
-0.71607	0.04365
-0.71593	0.04369
-0.71567	0.04376
-0.71553	0.0438
-0.7154	0.04384
-0.71527	0.04388
-0.715	0.04395
-0.71487	0.04399
-0.7146	0.04407
-0.71447	0.04411
-0.71433	0.04415
-0.71407	0.04422
-0.71393	0.04426
-0.7138	0.0443
-0.71367	0.04434
-0.7134	0.04442
-0.71327	0.04445
-0.71313	0.04449
-0.713	0.04453
-0.71273	0.04461
-0.7126	0.04465
-0.71247	0.04469
-0.71233	0.04473
-0.7122	0.04476
-0.71207	0.0448
-0.7118	0.04488
-0.71167	0.04492
-0.71153	0.04496
-0.7114	0.045
-0.71127	0.04504
-0.71113	0.04508
-0.711	0.04512
-0.71073	0.04519
-0.7106	0.04523
-0.71047	0.04527
-0.71033	0.04531
-0.7102	0.04535
-0.71007	0.04539
-0.70993	0.04543
-0.7098	0.04546
-0.70967	0.0455
-0.70953	0.04554
-0.7094	0.04558
-0.70927	0.04562
-0.70913	0.04566
-0.709	0.0457
-0.70887	0.04573
-0.70873	0.04577
-0.7086	0.04581
-0.70833	0.04589
-0.7082	0.04593
-0.70807	0.04596
-0.70793	0.04601
-0.7078	0.04604
-0.70767	0.04608
-0.70753	0.04612
-0.7074	0.04616
-0.70727	0.0462
-0.707	0.04627
-0.70687	0.04631
-0.70673	0.04635
-0.7066	0.04639
-0.70647	0.04643
-0.70633	0.04647
-0.7062	0.04651
-0.70593	0.04659
-0.7058	0.04662
-0.70567	0.04666
-0.70553	0.0467
-0.7054	0.04674
-0.70527	0.04678
-0.70513	0.04682
-0.705	0.04686
-0.70487	0.0469
-0.70473	0.04694
-0.7046	0.04697
-0.70447	0.04701
-0.70433	0.04705
-0.70407	0.04713
-0.70393	0.04717
-0.7038	0.04721
-0.70353	0.04729
-0.7034	0.04733
-0.70327	0.04737
-0.70313	0.04741
-0.703	0.04745
-0.70287	0.04749
-0.70273	0.04753
-0.70247	0.0476
-0.70233	0.04765
-0.7022	0.04768
-0.70207	0.04772
-0.70193	0.04777
-0.70167	0.04784
-0.70153	0.04788
-0.7014	0.04792
-0.70127	0.04796
-0.70113	0.048
-0.70087	0.04808
-0.70073	0.04812
-0.7006	0.04816
-0.70033	0.04824
-0.7002	0.04828
-0.70007	0.04832
-0.69993	0.04836
-0.6998	0.0484
-0.69953	0.04848
-0.6994	0.04852
-0.69927	0.04856
-0.699	0.04864
-0.69887	0.04868
-0.6986	0.04877
-0.69847	0.0488
-0.69833	0.04885
-0.69807	0.04893
-0.69793	0.04897
-0.69767	0.04905
-0.69753	0.04909
-0.6974	0.04913
-0.69713	0.04921
-0.697	0.04925
-0.69673	0.04934
-0.6966	0.04938
-0.69633	0.04946
-0.69607	0.04954
-0.69593	0.04958
-0.69567	0.04966
-0.69553	0.04971
-0.6954	0.04975
-0.69513	0.04983
-0.695	0.04987
-0.69487	0.04991
-0.69473	0.04995
-0.69447	0.05003
-0.69433	0.05007
-0.6942	0.05011
-0.69393	0.0502
-0.6938	0.05024
-0.69367	0.05028
-0.6934	0.05036
-0.69327	0.0504
-0.69313	0.05044
-0.69287	0.05052
-0.69273	0.05056
-0.6926	0.0506
-0.69247	0.05064
-0.69233	0.05068
-0.6922	0.05072
-0.69207	0.05076
-0.6918	0.05084
-0.69167	0.05088
-0.69153	0.05092
-0.6914	0.05096
-0.69127	0.051
-0.69113	0.05104
-0.691	0.05108
-0.69087	0.05112
-0.69073	0.05116
-0.6906	0.0512
-0.69047	0.05124
-0.69033	0.05129
-0.6902	0.05133
-0.69007	0.05136
-0.68993	0.05141
-0.6898	0.05145
-0.68967	0.05149
-0.68953	0.05153
-0.6894	0.05157
-0.68927	0.05161
-0.68913	0.05165
-0.689	0.05169
-0.689	0.05169
-0.68887	0.05173
-0.68873	0.05177
-0.6886	0.05181
-0.68847	0.05185
-0.68833	0.0519
-0.6882	0.05194
-0.68807	0.05198
-0.68807	0.05198
-0.68793	0.05202
-0.6878	0.05206
-0.68767	0.0521
-0.68753	0.05214
-0.6874	0.05218
-0.68727	0.05222
-0.68713	0.05227
-0.687	0.05231
-0.68687	0.05235
-0.68687	0.05235
-0.68673	0.05239
-0.6866	0.05243
-0.68647	0.05247
-0.68633	0.05251
-0.6862	0.05255
-0.68607	0.05259
-0.68593	0.05264
-0.6858	0.05268
-0.68567	0.05272
-0.68553	0.05276
-0.6854	0.0528
-0.68527	0.05284
-0.68527	0.05284
-0.68513	0.05289
-0.685	0.05293
-0.68487	0.05297
-0.68473	0.05301
-0.68447	0.05309
-0.68433	0.05314
-0.6842	0.05318
-0.68407	0.05322
-0.68407	0.05322
-0.68393	0.05326
-0.6838	0.0533
-0.68367	0.05335
-0.68353	0.05339
-0.6834	0.05343
-0.68327	0.05347
-0.68313	0.05352
-0.683	0.05356
-0.68273	0.05364
-0.6826	0.05368
-0.68247	0.05372
-0.68233	0.05377
-0.6822	0.05381
-0.68207	0.05385
-0.68193	0.0539
-0.6818	0.05394
-0.68167	0.05398
-0.68153	0.05402
-0.6814	0.05406
-0.68127	0.05411
-0.68113	0.05415
-0.68087	0.05423
-0.68073	0.05428
-0.6806	0.05432
-0.68033	0.0544
-0.6802	0.05444
-0.68007	0.05449
-0.67993	0.05453
-0.6798	0.05457
-0.67953	0.05466
-0.6794	0.0547
-0.67927	0.05474
-0.67913	0.05478
-0.67887	0.05486
-0.67873	0.05491
-0.6786	0.05495
-0.67847	0.05499
-0.6782	0.05508
-0.67807	0.05512
-0.67793	0.05516
-0.6778	0.0552
-0.67753	0.05529
-0.6774	0.05533
-0.67713	0.05541
-0.677	0.05545
-0.67687	0.05549
-0.6766	0.05558
-0.67647	0.05562
-0.6762	0.0557
-0.67607	0.05575
-0.6758	0.05583
-0.67567	0.05587
-0.6754	0.05596
-0.67527	0.056
-0.675	0.05608
-0.67487	0.05613
-0.6746	0.05621
-0.67447	0.05625
-0.6742	0.05634
-0.67407	0.05638
-0.6738	0.05647
-0.67353	0.05655
-0.6734	0.05659
-0.67313	0.05668
-0.673	0.05672
-0.67273	0.05681
-0.67247	0.05689
-0.67233	0.05694
-0.67207	0.05702
-0.67193	0.05707
-0.67167	0.05715
-0.6714	0.05724
-0.67127	0.05728
-0.671	0.05737
-0.67073	0.05745
-0.67047	0.05754
-0.67033	0.05758
-0.67007	0.05767
-0.6698	0.05775
-0.66953	0.05784
-0.66927	0.05792
-0.669	0.05801
-0.66873	0.0581
-0.66847	0.05819
-0.6682	0.05827
-0.66793	0.05836
-0.66767	0.05845
-0.6674	0.05854
-0.66713	0.05862
-0.66687	0.05871
-0.6666	0.0588
-0.66633	0.05889
-0.66607	0.05897
-0.66593	0.05902
-0.66567	0.05911
-0.6654	0.0592
-0.66527	0.05924
-0.665	0.05933
-0.66473	0.05942
[truncated: 9,967 more rows]

## Sheet: fig 3i
Experiment		Model
Length difference (mm)	Stroke (mm)	Length difference (mm)	Stroke (mm)
0.06	1.487	0.054	1.37033
0.08	1.6312	0.056	1.39096
0.1	1.7748	0.058	1.41129
0.12	1.9322	0.06	1.43133
0.14	2.0616	0.062	1.4511
		0.064	1.4706
		0.066	1.48985
		0.068	1.50885
		0.07	1.52762
		0.072	1.54616
		0.074	1.56449
		0.076	1.5826
		0.078	1.60051
		0.08	1.61822
		0.082	1.63574
		0.084	1.65308
		0.086	1.67023
		0.088	1.68722
		0.09	1.70403
		0.092	1.72068
		0.094	1.73718
		0.096	1.75352
		0.098	1.76971
		0.1	1.78575
		0.102	1.80165
		0.104	1.81742
		0.106	1.83305
		0.108	1.84854
		0.11	1.86392
		0.112	1.87916
		0.114	1.89428
		0.116	1.90929
		0.118	1.92418
		0.12	1.93895
		0.122	1.95362
		0.124	1.96817
		0.126	1.98263
		0.128	1.99697
		0.13	2.01122
		0.132	2.02536
		0.134	2.03941
		0.136	2.05337
		0.138	2.06723
		0.14	2.08099
		0.142	2.09467
		0.144	2.10826
		0.146	2.12177

[truncated: 28 more sheets: fig 3j, fig 3k, fig 3l, fig 3m, fig 4d, fig 4e, fig 4f, fig 4h,i, fig 4k,l, fig 5b, fig 5d, fig 5e, fig 5f, fig 5g, fig 5h, fig 5i, fig 5j, fig 5k, fig S5, fig S7 …]
